# Supplementary material for: Radiation impacts gene redundancy and biofilm regulation of cryoconite microbiomes in Northern Hemisphere glaciers
Source: Microbiome. 2023 Oct 18;11:228. doi: 10.1186/s40168-023-01621-y (PMC10583317; doi:10.1186/s40168-023-01621-y)
Supplement: Supplementary file 2 — Additional file 1. Dataset Table 1–4. [file 40168_2023_1621_MOESM1_ESM.xlsx]

## Sheet: Table S1
Supplementary Table 1. Description of the 88 metagenomes in Nothern Hemisphere glacier cryoconites. All features were obtained from the original publications and SRA codes. Noted: glaciers in Tibetan plateau as well as its surroundings are categorized into "Tibetan Plateau" in this study.
Rename	Sample Name	Accession number	Region	geographic_location_(country)	Glacier	elevation(m)	geographic_location_(latitude)	geographic_location_(longitude)	Collection_Date	platform	Library	Reference
ALP_FGC1	J13-1	ERR1201172	Alp	Italy	Forni Glacier	2650	46.39825 N	10.58561111 E	2013-07-16	Illumina HiSeq 1500	PAIRED	Franzetti et al. (2016)
ALP_FGC2	J13-2	ERR1201173	Alp	Italy	Forni Glacier	2650	46.39823 N	10.5856 E	2013-07-16	Illumina HiSeq 1500	PAIRED	Franzetti et al. (2016)
ALP_FGC3	J13-3	ERR1201174	Alp	Italy	Forni Glacier	2650	46.39822222 N	10.58555556 E	2013-07-16	Illumina HiSeq 1500	PAIRED	Franzetti et al. (2016)
ALP_FGC4	A13-13	ERR1201175	Alp	Italy	Forni Glacier	2650	46.39788889 N	10.58591667 E	2013-08-28	Illumina HiSeq 1500	PAIRED	Franzetti et al. (2016)
ALP_FGC5	A13-20	ERR1201176	Alp	Italy	Forni Glacier	2650	46.39761111 N	10.58580556 E	2013-08-28	Illumina HiSeq 1500	PAIRED	Franzetti et al. (2016)
ALP_FGC6	S13-11	ERR1201177	Alp	Italy	Forni Glacier	2650	46.39819444 N	10.58555556 E	2013-09-25	Illumina HiSeq 1500	PAIRED	Franzetti et al. (2016)
TP_BGC1	Kar-13	ERR1201178	Tibetan Plateau	Pakistan	Baltoro Glacier	5020	35.68798652 N	76.64818385 E	2013-07-01	Illumina HiSeq 1500	PAIRED	Franzetti et al. (2016)
TP_BGC2	Kar-18	ERR1201179	Tibet Plateau	Pakistan	Baltoro Glacier	5020	35.687145 N	76.646 E	2013-08-01	Illumina HiSeq 1500	PAIRED	Franzetti et al. (2016)
TP_BGC3	Kar-21	ERR1201180	Tibet Plateau	Pakistan	Baltoro Glacier	5020	35.68699 N	76.6464 E	2013-09-09	Illumina HiSeq 1500	PAIRED	Franzetti et al. (2016)
TP_BGC4	Kar-23	ERR1201181	Tibet Plateau	Pakistan	Baltoro Glacier	5020	35.687 N	76.6464 E	2013-09-10	Illumina HiSeq 1500	PAIRED	Franzetti et al. (2016)
TP_BGC5	Kar-25	ERR1201182	Tibet Plateau	Pakistan	Baltoro Glacier	5020	35.68700545 N	76.64642053 E	2013-09-11	Illumina HiSeq 1500	PAIRED	Franzetti et al. (2016)
TP_BGC6	Kar-28	ERR1201183	Tibet Plateau	Pakistan	Baltoro Glacier	5020	35.68701466 N	76.6464419 E	2013-09-12	Illumina HiSeq 1500	PAIRED	Franzetti et al. (2016)
ARC_RGC	GreenlandM	SRR12327363	Arctic	Greenland	Russell glacier	50	67.16102 N	50.01463 W	2010-07-01	Illumina HiSeq	PAIRED	Bellas et al. (2020)
ARC_MLC	ML10	SRR12327455	Arctic	Svalbard	Midtre Lovénbreen (ML) and Austre Brøggerbreen (AB) glaciers	600	78.890 N	12.052 E	2010-08-01	Illumina HiSeq	PAIRED	Bellas et al. (2020)
ARC_ThC1	THU-2	SRR5275897	Arctic	Greenland	Greenland: Thule	570	76.23 N	68.15 W	2013-08-12	Illumina HiSeq 2000	PAIRED	Hauptmann et al. (2017)
ARC_ThC2	THU-1	SRR5275898	Arctic	Greenland	Greenland: Thule	570	76.23 N	68.15 W	2013-08-12	Illumina HiSeq 2000	PAIRED	Hauptmann et al. (2017)
ARC_TaC1	TAS_U-A2b	SRR5275899	Arctic	Greenland	Greenland: Tasiilaq	580	65.41 N	38.51 W	2013-08-29	Illumina HiSeq 2000	PAIRED	Hauptmann et al. (2017)
ARC_TaC2	TAS_U-A2a	SRR5275900	Arctic	Greenland	Greenland: Tasiilaq	580	65.41 N	38.51 W	2013-08-29	Illumina HiSeq 2000	PAIRED	Hauptmann et al. (2017)
ARC_TaC3	TAS_U-A1b	SRR5275901	Arctic	Greenland	Greenland: Tasiilaq	580	65.41 N	38.51 W	2013-08-29	Illumina HiSeq 2000	PAIRED	Hauptmann et al. (2017)
ARC_TaC4	TAS_U-A1a	SRR5275902	Arctic	Greenland	Greenland: Tasiilaq	580	65.41 N	38.51 W	2013-08-29	Illumina HiSeq 2000	PAIRED	Hauptmann et al. (2017)
ARC_TaC5	TAS_L-C3b	SRR5275903	Arctic	Greenland	Greenland: Tasiilaq	270	65.38 N	38.53 W	2013-08-27	Illumina HiSeq 2000	PAIRED	Hauptmann et al. (2017)
ARC_TaC6	TAS_L-C3a	SRR5275904	Arctic	Greenland	Greenland: Tasiilaq	270	65.38 N	38.53 W	2013-08-27	Illumina HiSeq 2000	PAIRED	Hauptmann et al. (2017)
ARC_TaC7	TAS_L-C2b	SRR5275905	Arctic	Greenland	Greenland: Tasiilaq	270	65.38 N	38.53 W	2013-08-27	Illumina HiSeq 2000	PAIRED	Hauptmann et al. (2017)
ARC_TaC8	TAS_L-C2a	SRR5275906	Arctic	Greenland	Greenland: Tasiilaq	270	65.38 N	38.53 W	2013-08-27	Illumina HiSeq 2000	PAIRED	Hauptmann et al. (2017)
ARC_TaC9	TAS_L-C1b	SRR5275907	Arctic	Greenland	Greenland: Tasiilaq	270	65.38 N	38.53 W	2013-08-27	Illumina HiSeq 2000	PAIRED	Hauptmann et al. (2017)
ARC_TaC10	TAS_L-C1a	SRR5275908	Arctic	Greenland	Greenland: Tasiilaq	270	65.38 N	38.53 W	2013-08-27	Illumina HiSeq 2000	PAIRED	Hauptmann et al. (2017)
ARC_TaC11	TAS_L-B3b	SRR5275909	Arctic	Greenland	Greenland: Tasiilaq	270	65.38 N	38.53 W	2013-08-27	Illumina HiSeq 2000	PAIRED	Hauptmann et al. (2017)
ARC_TaC12	TAS_L-B3a	SRR5275910	Arctic	Greenland	Greenland: Tasiilaq	270	65.38 N	38.53 W	2013-08-27	Illumina HiSeq 2000	PAIRED	Hauptmann et al. (2017)
ARC_TaC13	TAS_L-B2b	SRR5275911	Arctic	Greenland	Greenland: Tasiilaq	270	65.38 N	38.53 W	2013-08-27	Illumina HiSeq 2000	PAIRED	Hauptmann et al. (2017)
ARC_TaC14	TAS_L-B2a	SRR5275912	Arctic	Greenland	Greenland: Tasiilaq	270	65.38 N	38.53 W	2013-08-27	Illumina HiSeq 2000	PAIRED	Hauptmann et al. (2017)
ARC_TaC15	TAS_L-B1b	SRR5275913	Arctic	Greenland	Greenland: Tasiilaq	270	65.38 N	38.53 W	2013-08-27	Illumina HiSeq 2000	PAIRED	Hauptmann et al. (2017)
ARC_TaC16	TAS_L-B1a	SRR5275914	Arctic	Greenland	Greenland: Tasiilaq	270	65.38 N	38.53 W	2013-08-27	Illumina HiSeq 2000	PAIRED	Hauptmann et al. (2017)
ARC_TaC17	TAS_L-A3b	SRR5275915	Arctic	Greenland	Greenland: Tasiilaq	270	65.38 N	38.53 W	2013-08-27	Illumina HiSeq 2000	PAIRED	Hauptmann et al. (2017)
ARC_TaC18	TAS_L-A3a	SRR5275916	Arctic	Greenland	Greenland: Tasiilaq	270	65.38 N	38.53 W	2013-08-27	Illumina HiSeq 2000	PAIRED	Hauptmann et al. (2017)
ARC_TaC19	TAS_L-A2b	SRR5275917	Arctic	Greenland	Greenland: Tasiilaq	270	65.38 N	38.53 W	2013-08-27	Illumina HiSeq 2000	PAIRED	Hauptmann et al. (2017)
ARC_TaC20	TAS_L-A2a	SRR5275918	Arctic	Greenland	Greenland: Tasiilaq	270	65.38 N	38.53 W	2013-08-27	Illumina HiSeq 2000	PAIRED	Hauptmann et al. (2017)
ARC_TaC21	TAS_L-A1b	SRR5275919	Arctic	Greenland	Greenland: Tasiilaq	270	65.38 N	38.53 W	2013-08-27	Illumina HiSeq 2000	PAIRED	Hauptmann et al. (2017)
ARC_TaC22	TAS_L-A1a	SRR5275920	Arctic	Greenland	Greenland: Tasiilaq	270	65.38 N	38.53 W	2013-08-27	Illumina HiSeq 2000	PAIRED	Hauptmann et al. (2017)
ARC_QaC1	QAS-L2	SRR5275921	Arctic	Greenland	Greenland: Qassimiut	310	61.01 N	46.50 W	2013-08-20	Illumina HiSeq 2000	PAIRED	Hauptmann et al. (2017)
ARC_QaC2	QAS-L1	SRR5275922	Arctic	Greenland	Greenland: Qassimiut	310	61.01 N	46.50 W	2013-08-20	Illumina HiSeq 2000	PAIRED	Hauptmann et al. (2017)
ARC_KaC1	KAN_P-C3a	SRR5275923	Arctic	Greenland	Greenland: Kangerlussuaq	583	67.09 N	50.00 W	2013-08-18	Illumina HiSeq 2000	PAIRED	Hauptmann et al. (2017)
ARC_KaC2	KAN_P-C2a	SRR5275924	Arctic	Greenland	Greenland: Kangerlussuaq	583	67.09 N	50.00 W	2013-08-18	Illumina HiSeq 2000	PAIRED	Hauptmann et al. (2017)
ARC_KaC3	KAN_P-C1a	SRR5275925	Arctic	Greenland	Greenland: Kangerlussuaq	583	67.09 N	50.00 W	2013-08-18	Illumina HiSeq 2000	PAIRED	Hauptmann et al. (2017)
ARC_KaC4	KAN_P-B3a	SRR5275926	Arctic	Greenland	Greenland: Kangerlussuaq	583	67.09 N	50.00 W	2013-08-18	Illumina HiSeq 2000	PAIRED	Hauptmann et al. (2017)
ARC_KaC5	KAN_P-A3a	SRR5275927	Arctic	Greenland	Greenland: Kangerlussuaq	583	67.09 N	50.00 W	2013-08-18	Illumina HiSeq 2000	PAIRED	Hauptmann et al. (2017)
ARC_KaC6	KAN_P-A2b	SRR5275928	Arctic	Greenland	Greenland: Kangerlussuaq	583	67.09 N	50.00 W	2013-08-18	Illumina HiSeq 2000	PAIRED	Hauptmann et al. (2017)
ARC_WeC1	DS-2	SRR5275929	Arctic	Greenland	Greenland: Westcoast\, Dark Site	956	69.28 N	49.34 W	2013-06-25	Illumina HiSeq 2000	PAIRED	Hauptmann et al. (2017)
ARC_WeC2	DS-1	SRR5275930	Arctic	Greenland	Greenland: Westcoast\, Dark Site	956	69.28 N	49.34 W	2013-06-25	Illumina HiSeq 2000	PAIRED	Hauptmann et al. (2017)
TP_LHGC	SC_R1	SRR9965271	Tibet Plateau	China	Laohugou glacier	4250	39.50 N	96.52 E	2017-10-22	Illumina HiSeq 2500	PAIRED	Zhang et al. (2020)
TP_DDSC1	1611DDSC1	SRR18577016	Tibet Plateau	China	Dunde Glacier	4931	38.1075 N	96.476781 E	2016-11-01	Illumina HiSeq 2500	PAIRED	Liu et al. (2022)
TP_DDSC2	1611DDSC2	SRR18577015	Tibet Plateau	China	Dunde Glacier	4932	38.1075 N	96.476781 E	2016-11-01	Illumina HiSeq 2500	PAIRED	Liu et al. (2022)
TP_DDSC3	1611DDSC3	SRR18577014	Tibet Plateau	China	Dunde Glacier	4933	38.1075 N	96.476781 E	2016-11-01	Illumina HiSeq 2500	PAIRED	Liu et al. (2022)
TP_DKMDC1	1807DKMD1	SRR18577013	Tibet Plateau	China	Dongkemadi Glacier	5286	33.034553 N	92.031939 E	2018-07-27	Illumina HiSeq 2500	PAIRED	Liu et al. (2022)
TP_DKMDC2	1807DKMD2	SRR18577012	Tibet Plateau	China	Dongkemadi Glacier	5303	33.034553 N	92.031939 E	2018-07-27	Illumina HiSeq 2500	PAIRED	Liu et al. (2022)
TP_DKMDC3	1807DKMD3	SRR18577010	Tibet Plateau	China	Dongkemadi Glacier	5313	33.034553 N	92.031939 E	2018-07-27	Illumina HiSeq 2500	PAIRED	Liu et al. (2022)
TP_KQGRSC	KQGRSC.20.08	SRR18576997	Tibet Plateau	China	Kuoqionggangri Glacier	5534	29.85 N	90.1833333333333 E	2020-08-23	Illumina HiSeq 2500	PAIRED	Liu et al. (2022)
TP_MGGQSC	MGGQSC.20.08	SRR18576999	Tibet Plateau	China	Mugagangqiong Glacier	5868	32.207666 N	87.487993 E	2020-08-10	Illumina HiSeq 2500	PAIRED	Liu et al. (2022)
TP_PLC1	1907PLC1	SRR18577009	Tibet Plateau	China	Parlung Glacier	4805	29.252926 N	96.931605 E	2019-07-14	Illumina HiSeq 2500	PAIRED	Liu et al. (2022)
TP_PLC2	1907PLC2	SRR18577008	Tibet Plateau	China	Parlung Glacier	4805	29.253715 N	96.932069 E	2019-07-14	Illumina HiSeq 2500	PAIRED	Liu et al. (2022)
TP_PLC3	1907PLC3	SRR18577007	Tibet Plateau	China	Parlung Glacier	4805	29.254939 N	96.932514 E	2019-07-14	Illumina HiSeq 2500	PAIRED	Liu et al. (2022)
TP_PLSC	18PLSC	SRR18576995	Tibet Plateau	China	Parlung Glacier	4805	29.254939 N	96.932514 E	2018-08-01	Illumina HiSeq 2500	PAIRED	Liu et al. (2022)
TP_QYC1	1908QYC1	SRR18577003	Tibet Plateau	China	Qiangyong Glacier	5343	28.871704 N	90.221222 E	2019-08-23	Illumina HiSeq 2500	PAIRED	Liu et al. (2022)
TP_QYC2	1908QYC2	SRR18577002	Tibet Plateau	China	Qiangyong Glacier	5370	28.871704 N	90.221222 E	2019-08-23	Illumina HiSeq 2500	PAIRED	Liu et al. (2022)
TP_QYC3	1908QYC3	SRR18577001	Tibet Plateau	China	Qiangyong Glacier	5379	28.871704 N	90.221222 E	2019-08-23	Illumina HiSeq 2500	PAIRED	Liu et al. (2022)
TP_QYSC	QYSC.20.08	SRR18576998	Tibet Plateau	China	Qiangyong Glacier	5370	28.871704 N	90.221222 E	2020-08-13	Illumina HiSeq 2500	PAIRED	Liu et al. (2022)
TP_TGLC1	1908TGLC1	SRR18577006	Tibet Plateau	China	Tanggula Glacier	5270	33.11029 N	92.028511 E	2019-08-17	Illumina HiSeq 2500	PAIRED	Liu et al. (2022)
TP_TGLSC	TGLSC.20.08	SRR18576996	Tibet Plateau	China	Tanggula Glacier	5300	33.1 N	92.0166666666667 E	2020-08-29	Illumina HiSeq 2500	PAIRED	Liu et al. (2022)
TP_TGLC2	1908TGLC2	SRR18577005	Tibet Plateau	China	Tanggula Glacier	5265	33.110568 N	92.029081 E	2019-08-17	Illumina HiSeq 2500	PAIRED	Liu et al. (2022)
TP_TGLC3	1908TGLC3	SRR18577004	Tibet Plateau	China	Tanggula Glacier	5271	33.11064 N	92.029802 E	2019-08-17	Illumina HiSeq 2500	PAIRED	Liu et al. (2022)
TP_QGC	QiS4	DRR331395	Tibet Plateau	China	Qiyi Glacier	4620	39.2411 N	97.758 E	2005-08-29	Illumina MiSeq	PAIRED	Murakami et al. (2022)
TP_FGC	Fed	DRR331386	Tibet Plateau	Tajikistan	Fedchenko Glacier	4035	38.8379 N	72.2227 E	2009-08-19	Illumina HiSeq 2500	PAIRED	Murakami et al. (2022)
TP_GGC	KirS3	DRR331390	Tibet Plateau	Kyrgyzstan	Grigoriev Ice Cap	4367	41.9582 N	77.9165 E	2006-08-24	Illumina HiSeq 2500	PAIRED	Murakami et al. (2022)
ARC_QaaC1	Qaa_1_hi	DRR331391	Arctic	Greenland	Qaanaaq Glacier	778	77.5075 N	69.122 W	2014-07-30	HiSeq X Ten	PAIRED	Murakami et al. (2022)
ARC_QaaC2	Qaa_1_mi	DRR331392	Arctic	Greenland	Qaanaaq Glacier	778	77.5075 N	69.122 W	2014-07-30	Illumina MiSeq	PAIRED	Murakami et al. (2022)
ARC_QaaC3	Qaa_2_hi	DRR331393	Arctic	Greenland	Qaanaaq Glacier	778	77.5075 N	69.122 W	2014-07-31	HiSeq X Ten	PAIRED	Murakami et al. (2022)
ARC_QaaC4	Qaa_2_mi	DRR331394	Arctic	Greenland	Qaanaaq Glacier	778	77.5075 N	69.122 W	2014-07-31	Illumina MiSeq	PAIRED	Murakami et al. (2022)
ARC_AbC1	SbAb3	DRR331396	Arctic	Svalbard	Austre Br_eggerbreen Glacier	250	78.8908 N	11.8768 E	2013-08-07	Illumina MiSeq	PAIRED	Murakami et al. (2022)
ARC_FGC1	SbFxS1	DRR331397	Arctic	Svalbard	Foxfonna Glacier	444	78.1476 N	16.117 E	2011-08-24	Illumina HiSeq 2500	PAIRED	Murakami et al. (2022)
TP_UGC1	Umq10_S3	DRR331399	Tibet Plateau	China	Urumqi No. 1 Glacier	3870	43.113 N	86.8103 E	2010-08-21	Illumina HiSeq 2500	PAIRED	Murakami et al. (2022)
TP_UGC2	Umq10_S5	DRR331400	Tibet Plateau	China	Urumqi No. 1 Glacier	4010	43.1054 N	86.8055 E	2010-08-22	Illumina HiSeq 2500	PAIRED	Murakami et al. (2022)
TP_UGC3	Umq14_S3	DRR331401	Tibet Plateau	China	Urumqi No. 1 Glacier	3870	43.113 N	86.8103 E	2014-08-31	Illumina MiSeq	PAIRED	Murakami et al. (2022)
TP_YGC1	YlSt3b	DRR331404	Tibet Plateau	Nepal	Yala Glacier	5234	28.2351 N	85.6152 E	2008-08-12	Illumina MiSeq	PAIRED	Murakami et al. (2022)
TP_YGC2	YlSt5	DRR331405	Tibet Plateau	Nepal	Yala Glacier	5301	28.2346 N	85.6167 E	2008-08-12	Illumina HiSeq 2000	PAIRED	Murakami et al. (2022)
TP_YGC3	YlSt6	DRR331406	Tibet Plateau	Nepal	Yala Glacier	5341	28.2349 N	85.6183 E	2008-08-12	Illumina HiSeq 2000	PAIRED	Murakami et al. (2022)
ARC_GGC1	GulS1	DRR331387	Arctic	USA	Gulkana Glacier	1251	63.2547 N	145.4271 W	2010-08-06	Illumina MiSeq	PAIRED	Murakami et al. (2022)
ARC_GGC2	GulS3	DRR331388	Arctic	USA	Gulkana Glacier	1489	63.2681 N	145.4129 W	2010-08-06	Illumina MiSeq	PAIRED	Murakami et al. (2022)
TP_YGC4	YlSt3a	DRR331403	Tibet Plateau	Nepal	Yala Glacier	5223	28.2355 N	85.6147 E	2008-08-12	Illumina HiSeq 2000	PAIRED	Murakami et al. (2022)
TP_YGC5	YlSt1	DRR331402	Tibet Plateau	Nepal	Yala Glacier	5189	28.2359 N	85.6107 E	2008-08-12	Illumina HiSeq 2000	PAIRED	Murakami et al. (2022)
	Franzetti A，Tagliaferri I，Gandolfi I, et al. Light-dependent microbial metabolisms drive carbon fluxes on glacier surfaces[J]. ISME J，2016，10: 2984-2988.
	Bellas C M，Schroeder D C，Edwards A, et al. Flexible genes establish widespread bacteriophage pan-genomes in cryoconite hole ecosystems[J]. Nat Commun，2020，11: 4403
	Zhang B，Chen T，Guo J, et al. Microbial mercury methylation profile in terminus of a high-elevation glacier on the northern boundary of the Tibetan Plateau[J]. Sci Total Environ，2020，708: 135226
	Hauptmann A L，Sicheritz-Pontén T，Cameron K A, et al. Contamination of the Arctic reflected in microbial metagenomes from the Greenland ice sheet[J]. Environmental Research Letters，2017，12: 074019
	Liu YQ, Ji MK, Yu T, et al., A genome and gene catalog of glacier microbiomes. Nature Biotechnology, 2022. 40(9): p. 1341-+.
	Murakami T, Takeuchi N, Mori H,et al., Metagenomics reveals global-scale contrasts in nitrogen cycling and cyanobacterial light-harvesting mechanisms in glacier cryoconite. MICROBIOME, 2022. 10(1).

## Sheet: Table S2
Supplementary Table 2. Description of 645 SGBs in Northern Hemisphere glaciers cryoconties.
Genome	Completeness	Contamination	Strain heterogeneity	Size	scaffolds	N50	GC	Gene redundancy index	Niche Breadth Group	Niche width	GTDB taxonomy
ERR1201181_bin_ma_3	99.94	0.29	0	5811305	5356	105190	0.540167	1.40801	Specialist	1.78581	d__Bacteria;p__Proteobacteria;c__Gammaproteobacteria;o__Enterobacterales;f__Enterobacteriaceae;g__Serratia_A;s__Serratia_A fonticola
SRR9965271_S1C6369	93.07	0.55	0	5208768	4817	69708	0.645949	1.46557	Specialist	1.41617	d__Bacteria;p__Proteobacteria;c__Gammaproteobacteria;o__Pseudomonadales;f__Pseudomonadaceae;g__Pseudomonas_E;s__Pseudomonas_E sp002438125
TGLC3.1908_ma_bin.9	99.26	2.62	13.64	6534125	6175	76282	0.604073	1.61005	Specialist	4.33503	d__Bacteria;p__Proteobacteria;c__Gammaproteobacteria;o__Pseudomonadales;f__Pseudomonadaceae;g__Pseudomonas_E;s__Pseudomonas_E canadensis
DRR331403_me_bin.26_sub	94.6	0.31	33.33	4292106	4251	13459	0.493332	1.46389	Specialist	31.9764	d__Bacteria;p__Cyanobacteria;c__Cyanobacteriia;o__Leptolyngbyales;f__Leptolyngbyaceae;g__Phormidesmis_A;s__Phormidesmis_A priestleyi_B
ERR1201181_bin_me_22_sub	83.6	2.64	0	4733901	5470	3887	0.389367	1.58471	Specialist	1	d__Bacteria;p__Firmicutes_C;c__Negativicutes;o__Propionisporales;f__Pelosinaceae;g__Pelosinus;s__Pelosinus fermentans_A
QYSC.20.08_me_bin.85_sub	88.73	1.31	0	3284409	2915	10765	0.404709	1.48419	Specialist	1.38721	d__Archaea;p__Halobacteriota;c__Methanosarcinia;o__Methanosarcinales;f__Methanosarcinaceae;g__Methanosarcina;s__Methanosarcina sp001714685
DDSC2.1611_S1C4137	98.81	0	0	2066759	2251	109965	0.463349	1.39404	Specialist	2.92595	d__Archaea;p__Thermoproteota;c__Thermoproteia;o__Sulfolobales;f__Sulfolobaceae;g__Metallosphaera;s__Metallosphaera sedula
KQGRSC.20.08_S1C4342	94.63	0.75	0	2385320	2358	30157	0.381654	1.29559	Specialist	1	d__Bacteria;p__Firmicutes;c__Bacilli;o__Lactobacillales;f__Enterococcaceae;g__Enterococcus_B;s__Enterococcus_B faecium
TGLC1.1908_ma_bin.5	99.45	0.68	0	3356336	3228	81989	0.40205	1.28775	Specialist	3.69758	d__Bacteria;p__Proteobacteria;c__Gammaproteobacteria;o__Pseudomonadales;f__Moraxellaceae;g__Acinetobacter;s__Acinetobacter sp004331285
ERR1201182_S1C277	99.18	0	0	3321166	3174	81905	0.413412	1.2638	Specialist	2.96888	d__Bacteria;p__Proteobacteria;c__Gammaproteobacteria;o__Pseudomonadales;f__Moraxellaceae;g__Acinetobacter;s__Acinetobacter johnsonii
PLSC.18_me_bin.53	64.08	0	0	400579	448	11111	0.361222	1.04483	Specialist	1	d__Bacteria;p__Patescibacteria;c__Paceibacteria;o__UBA9983;f__Zambryskibacteraceae;g__WO2-35-19;s__
DRR331386_me_bin.55	97.01	1.66	20	2886081	2750	20206	0.674495	1.22363	Specialist	2.91819	d__Bacteria;p__Proteobacteria;c__Gammaproteobacteria;o__Xanthomonadales;f__Xanthomonadaceae;g__Arenimonas;s__
DRR331390_me_bin.23	99.74	1.35	30	2932288	2721	198260	0.634403	1.2324	Specialist	2.51706	d__Bacteria;p__Proteobacteria;c__Gammaproteobacteria;o__Xanthomonadales;f__Xanthomonadaceae;g__Thermomonas;s__
DRR331390_me_bin.46	92.54	2.95	33.33	2486131	2501	14080	0.623806	1.18758	Specialist	2.31651	d__Bacteria;p__Proteobacteria;c__Gammaproteobacteria;o__Xanthomonadales;f__Xanthomonadaceae;g__SZUA01;s__
DRR331399_ma_bin.10	96.13	2.44	50	2914642	2687	49965	0.649184	1.26253	Specialist	3.10076	d__Bacteria;p__Proteobacteria;c__Gammaproteobacteria;o__Xanthomonadales;f__Xanthomonadaceae;g__Arenimonas;s__
DRR331399_me_bin.15_sub	96.18	2.87	80.95	3524062	3374	10453	0.623619	1.24971	Specialist	9.40309	d__Bacteria;p__Proteobacteria;c__Gammaproteobacteria;o__Xanthomonadales;f__Xanthomonadaceae;g__SCMT01;s__
DRR331400_ma_bin.5_sub	96.99	4.97	33.96	3018931	3097	10143	0.497992	1.22432	Specialist	13.2822	d__Bacteria;p__Proteobacteria;c__Gammaproteobacteria;o__Xanthomonadales;f__Xanthomonadaceae;g__Arenimonas;s__
DRR331401_ma_bin.0	52.24	2.2	63.16	1813206	2336	1929	0.630238	1.15044	Specialist	5.91982	d__Bacteria;p__Proteobacteria;c__Gammaproteobacteria;o__Xanthomonadales;f__Xanthomonadaceae;g__SCMT01;s__
DRR331403_me_bin.10	86.76	5.42	20	3082204	3330	5152	0.634112	1.26087	Uncategorized	8.27041	d__Bacteria;p__Proteobacteria;c__Gammaproteobacteria;o__Xanthomonadales;f__Xanthomonadaceae;g__;s__
ERR1201178_bin_me_10	97.88	0.96	14.29	2405110	2336	55357	0.476709	1.18904	Specialist	6.52918	d__Bacteria;p__Proteobacteria;c__Gammaproteobacteria;o__Xanthomonadales;f__Xanthomonadaceae;g__Arenimonas;s__
MGGQSC.20.08_me_bin.23	94.07	1.52	54.55	2633101	2559	17829	0.640245	1.18765	Specialist	11.6071	d__Bacteria;p__Proteobacteria;c__Gammaproteobacteria;o__Xanthomonadales;f__Xanthomonadaceae;g__Arenimonas;s__
PLC3.1907_me_bin.12	90.37	2.07	52.94	2997728	2998	9527	0.633286	1.25182	Uncategorized	9.57044	d__Bacteria;p__Proteobacteria;c__Gammaproteobacteria;o__Xanthomonadales;f__Xanthomonadaceae;g__;s__
SRR9965271_bin_ma_12	94.9	5.39	77.14	2843000	3002	5421	0.664473	1.21364	Specialist	3.16531	d__Bacteria;p__Proteobacteria;c__Gammaproteobacteria;o__Xanthomonadales;f__Xanthomonadaceae;g__Lysobacter;s__
TGLC2.1908_me_bin.10	91.82	3.08	21.74	2290433	2323	11824	0.66118	1.16746	Uncategorized	13.3054	d__Bacteria;p__Proteobacteria;c__Gammaproteobacteria;o__Xanthomonadales;f__Xanthomonadaceae;g__Thermomonas;s__
QYSC.20.08_me_bin.22	92.54	4.76	6.25	3750639	3288	20185	0.392193	1.48837	Specialist	1	d__Bacteria;p__Bacteroidota;c__Bacteroidia;o__Bacteroidales;f__VadinHA17;g__LD21;s__
QYSC.20.08_me_bin.49	96.67	2.62	0	3290542	2824	135680	0.468878	1.37256	Specialist	1	d__Bacteria;p__Bacteroidota;c__Bacteroidia;o__Bacteroidales;f__VadinHA17;g__SR-FBR-E99;s__
ERR1201179_bin_me_18	64.97	1.36	0	4071651	4288	3212	0.610316	1.44234	Specialist	5.32607	d__Bacteria;p__Verrucomicrobiota;c__Verrucomicrobiae;o__Verrucomicrobiales;f__V1-33;g__;s__
QYSC.20.08_me_bin.99	69.73	4.49	75	1084839	1086	10354	0.380191	1.20849	Specialist	1	d__Bacteria;p__Patescibacteria;c__ABY1;o__BM507;f__UM-FILTER-48-10;g__;s__
DRR331403_ma_bin.48_sub	64.95	8.4	15	2525066	3174	2474	0.512005	1.22871	Uncategorized	14.8788	d__Bacteria;p__Proteobacteria;c__Gammaproteobacteria;o__Burkholderiales;f__UKL13-2;g__UKL13-2;s__
DRR331405_ma_bin.69_sub	52.26	5.24	12.5	1969835	2477	2362	0.500974	1.19149	Uncategorized	14.5285	d__Bacteria;p__Proteobacteria;c__Gammaproteobacteria;o__Burkholderiales;f__UKL13-2;g__UKL13-2;s__
DRR331405_me_bin.44	98.23	0.36	75	3860798	3594	28417	0.557027	1.34196	Specialist	9.14382	d__Bacteria;p__Proteobacteria;c__Gammaproteobacteria;o__Burkholderiales;f__UKL13-2;g__UKL13-2;s__
DRR331406_me_bin.43	93.99	4.06	5.26	3836248	3919	9150	0.549036	1.36465	Generalist	23.9502	d__Bacteria;p__Proteobacteria;c__Gammaproteobacteria;o__Burkholderiales;f__UKL13-2;g__UKL13-2;s__
ERR1201173_bin_me_11	97.13	1.09	25	3659080	3720	9031	0.517509	1.2965	Specialist	12.0149	d__Bacteria;p__Proteobacteria;c__Gammaproteobacteria;o__Burkholderiales;f__UKL13-2;g__UKL13-2;s__
ERR1201181_bin_me_24	66.56	3.4	46.15	2109506	2487	2954	0.55044	1.19142	Uncategorized	19.6923	d__Bacteria;p__Proteobacteria;c__Gammaproteobacteria;o__Burkholderiales;f__UKL13-2;g__UKL13-2;s__
ERR1201183_bin_me_25	60.91	4.49	18.18	2115411	2494	2703	0.549881	1.21385	Uncategorized	18.7968	d__Bacteria;p__Proteobacteria;c__Gammaproteobacteria;o__Burkholderiales;f__UKL13-2;g__UKL13-2;s__
MGGQSC.20.08_me_bin.29_sub	54.23	1.42	80	1438345	1614	4459	0.549769	1.16306	Uncategorized	20.3152	d__Bacteria;p__Proteobacteria;c__Gammaproteobacteria;o__Burkholderiales;f__UKL13-2;g__UKL13-2;s__
SRR5275926_bin_me_49	98.29	1.12	20	3672806	3295	55281	0.524864	1.3196	Specialist	13.2183	d__Bacteria;p__Proteobacteria;c__Gammaproteobacteria;o__Burkholderiales;f__UKL13-2;g__UKL13-2;s__
PLSC.18_me_bin.107_sub	73.95	1.12	0	2312599	2364	8372	0.597728	1.36325	Specialist	1	d__Bacteria;p__Elusimicrobiota;c__Elusimicrobia;o__Elusimicrobiales;f__UBA9959;g__UBA9959;s__
QYSC.20.08_me_bin.38	91.43	1.9	20	1829773	1710	17263	0.405593	1.21497	Specialist	1	d__Bacteria;p__Bacteroidota;c__Bacteroidia;o__Bacteroidales;f__UBA932;g__Bact-08;s__
DRR331405_me_bin.4	97.15	6.93	28.57	3831937	4063	14867	0.678699	1.54363	Specialist	4.49631	d__Bacteria;p__Actinobacteriota;c__Acidimicrobiia;o__Acidimicrobiales;f__UBA8139;g__UBA4742;s__
DRR331397_S1C241	99.32	0.68	0	2311538	2266	39412	0.511733	1.24388	Specialist	6.39989	d__Bacteria;p__Verrucomicrobiota;c__Verrucomicrobiae;o__Chthoniobacterales;f__UBA6821;g__UBA6821;s__
SRR5275909_bin_ma_41	57.51	8.11	0	2269903	2753	1668	0.39575	1.21059	Generalist	32.9017	d__Bacteria;p__Proteobacteria;c__Gammaproteobacteria;o__UBA6186;f__UBA6186;g__;s__
DRR331387_me_bin.10	70.57	0	0	759593	834	16636	0.403354	1.13563	Specialist	1	d__Bacteria;p__Patescibacteria;c__Paceibacteria;o__UBA9983;f__UBA5272;g__UBA11704;s__
DRR331403_me_bin.50	97.69	0.93	100	3359907	3240	59081	0.617085	1.4315	Generalist	25.2662	d__Bacteria;p__Eremiobacterota;c__Eremiobacteria;o__UBP12;f__UBA5184;g__;s__
DKMDC2.1807_S1C4677	90.93	0.74	0	1305058	1719	7845	0.472141	1.24299	Specialist	3.26521	d__Archaea;p__Thermoproteota;c__Thermoproteia;o__Thermoproteales;f__Thermoproteaceae;g__;s__
DKMDC3.1807_me_bin.115	72.12	0	0	913522	1136	3833	0.317028	1.15863	Uncategorized	8.64075	d__Archaea;p__Thermoplasmatota;c__Thermoplasmata;o__ARK-15;f__ARK-15;g__ARK-15;s__
PLC1.1907_me_bin.98	96.3	1.01	50	3151594	3080	96089	0.619091	1.38712	Uncategorized	22.7387	d__Bacteria;p__Eremiobacterota;c__Eremiobacteria;o__UBP12;f__UBA5184;g__;s__
SRR5275902_bin_me_4	98.77	0.65	50	3458438	3380	187657	0.621647	1.45623	Uncategorized	23.5195	d__Bacteria;p__Eremiobacterota;c__Eremiobacteria;o__UBP12;f__UBA5184;g__BOG-1502;s__
SRR5275926_bin_me_50	97.27	0.93	0	3118678	3099	26025	0.623654	1.3731	Specialist	30.3307	d__Bacteria;p__Eremiobacterota;c__Eremiobacteria;o__UBP12;f__UBA5184;g__Palsa-1515;s__
SRR5275929_bin_ma_34_sub	92.71	4.32	71.43	3645171	4064	7905	0.619124	1.48317	Uncategorized	32.7114	d__Bacteria;p__Eremiobacterota;c__Eremiobacteria;o__UBP12;f__UBA5184;g__;s__
SRR5275929_bin_me_30	94.98	4.48	84.62	3049241	3055	24405	0.621324	1.42784	Uncategorized	31.6001	d__Bacteria;p__Eremiobacterota;c__Eremiobacteria;o__UBP12;f__UBA5184;g__;s__
DRR331386_me_bin.8	63.89	2.86	50	937897	1008	17735	0.526608	1.1717	Specialist	1.05041	d__Bacteria;p__Patescibacteria;c__Saccharimonadia;o__Saccharimonadales;f__UBA4665;g__UBA4729;s__
DRR331390_me_bin.20	70.3	0	0	1024235	987	163823	0.494286	1.16341	Specialist	1.54591	d__Bacteria;p__Patescibacteria;c__Saccharimonadia;o__Saccharimonadales;f__UBA4665;g__UBA4729;s__
DRR331391_ma_bin.76	60.56	9.08	5.88	869744	991	6926	0.480219	1.22143	Uncategorized	11.699	d__Bacteria;p__Patescibacteria;c__Saccharimonadia;o__Saccharimonadales;f__UBA4665;g__UBA4729;s__
DRR331391_me_bin.48	72.38	2.78	66.67	1055006	1139	31645	0.471859	1.20748	Uncategorized	6.1863	d__Bacteria;p__Patescibacteria;c__Saccharimonadia;o__Saccharimonadales;f__UBA4665;g__;s__
DRR331402_me_bin.32	60.06	0.4	0	660963	815	5542	0.497249	1.12935	Uncategorized	7.9297	d__Bacteria;p__Patescibacteria;c__Saccharimonadia;o__Saccharimonadales;f__UBA4665;g__UBA4729;s__
PLC3.1907_me_bin.88	64.43	0	0	556125	592	15944	0.416509	1.11579	Specialist	2.50902	d__Bacteria;p__Patescibacteria;c__Saccharimonadia;o__Saccharimonadales;f__UBA4665;g__;s__
SRR12327455_bin_me_13	62.68	0	0	649661	690	53722	0.419951	1.10135	Uncategorized	12.7655	d__Bacteria;p__Patescibacteria;c__Saccharimonadia;o__Saccharimonadales;f__UBA4665;g__;s__
DRR331386_ma_bin.18	65.18	1.49	50	788926	928	7616	0.538628	1.15247	Specialist	1.17512	d__Bacteria;p__Patescibacteria;c__Saccharimonadia;o__UBA4664;f__UBA4664;g__UBA4664;s__
DRR331390_me_bin.14	61.47	0.63	66.67	750146	850	12854	0.537543	1.13747	Specialist	1.49148	d__Bacteria;p__Patescibacteria;c__Saccharimonadia;o__UBA4664;f__UBA4664;g__UBA4664;s__
DRR331393_me_bin.95	51.96	2.29	100	561672	655	7461	0.457514	1.08262	Uncategorized	11.177	d__Bacteria;p__Patescibacteria;c__Saccharimonadia;o__UBA4664;f__UBA4664;g__UBA4664;s__
DRR331400_me_bin.25	64.41	0.46	0	1020928	1100	15487	0.500747	1.18889	Specialist	1.81481	d__Bacteria;p__Patescibacteria;c__Saccharimonadia;o__UBA4664;f__UBA4664;g__UBA4664;s__
PLC2.1907_me_bin.76	65.14	0	0	856767	944	9258	0.519904	1.13043	Uncategorized	4.93512	d__Bacteria;p__Patescibacteria;c__Saccharimonadia;o__UBA4664;f__UBA4664;g__UBA5169;s__
PLC3.1907_me_bin.112	58.14	0.33	100	811469	876	10221	0.486285	1.13872	Uncategorized	7.23946	d__Bacteria;p__Patescibacteria;c__Saccharimonadia;o__UBA4664;f__UBA4664;g__UBA5169;s__
SRR5275897_bin_me_20	97.73	2.73	0	5414491	4826	27577	0.547512	1.78669	Uncategorized	24.1263	d__Bacteria;p__Chloroflexota;c__Anaerolineae;o__SBR1031;f__UBA2796;g__;s__
DRR331404_me_bin.29	67.9	1.26	0	2927576	3377	3569	0.509153	1.30347	Uncategorized	4.44696	d__Bacteria;p__Bdellovibrionota;c__FAC87;o__UBA2466;f__UBA2466;g__;s__
DRR331386_me_bin.13	67.15	0	0	1193831	1536	55399	0.412235	1.36779	Specialist	1	d__Bacteria;p__Patescibacteria;c__Gracilibacteria;o__BD1-5;f__UBA2023;g__UBA1545;s__
QYSC.20.08_me_bin.39	97.47	2.94	0	3698093	3756	25173	0.492849	1.52055	Specialist	1.10341	d__Bacteria;p__Firmicutes_C;c__Negativicutes;o__UBA1444;f__UBA1444;g__UBA1444;s__
QYSC.20.08_ma_bin.45_sub	94.59	5.26	9.09	4629600	3959	27315	0.56702	1.5734	Specialist	1.12411	d__Bacteria;p__Verrucomicrobiota;c__Verrucomicrobiae;o__Pedosphaerales;f__UBA1319;g__;s__
PLSC.18_me_bin.17	69.31	0.99	0	929337	963	11437	0.340928	1.12127	Specialist	1	d__Bacteria;p__Patescibacteria;c__ABY1;o__BM507;f__UBA12465;g__;s__
PLSC.18_me_bin.52	79.15	0	0	833110	926	117392	0.363396	1.22841	Specialist	1	d__Bacteria;p__Patescibacteria;c__Microgenomatia;o__Shapirobacterales;f__UBA12405;g__UBA12158;s__
QYSC.20.08_me_bin.18	65.94	1.72	0	606081	692	9878	0.340552	1.17481	Specialist	1	d__Bacteria;p__Patescibacteria;c__Microgenomatia;o__Shapirobacterales;f__UBA12405;g__UBA2283;s__
QYSC.20.08_S1C12579_sub	70.69	0	0	536667	605	25525	0.374679	1.0801	Specialist	1	d__Bacteria;p__Patescibacteria;c__Microgenomatia;o__Shapirobacterales;f__UBA12405;g__UBA12158;s__
DRR331406_ma_bin.15	94.32	4.55	25	5509632	4976	17552	0.571497	1.6029	Specialist	5.17669	d__Bacteria;p__Planctomycetota;c__Phycisphaerae;o__UBA1161;f__UBA1161;g__;s__
PLSC.18_ma_bin.7_sub	61.58	9.02	0	3258380	3645	2968	0.59005	1.40451	Specialist	2.67935	d__Bacteria;p__Planctomycetota;c__Phycisphaerae;o__UBA1161;f__UBA1161;g__;s__
PLSC.18_me_bin.74	83.01	7.49	0	3071449	2931	5355	0.599043	1.35238	Specialist	1	d__Bacteria;p__Planctomycetota;c__Phycisphaerae;o__UBA1161;f__UBA1161;g__;s__
QYSC.20.08_ma_bin.42_sub	68.05	9.73	41.67	4190182	4601	4728	0.605067	1.61395	Specialist	2.27703	d__Bacteria;p__Planctomycetota;c__Phycisphaerae;o__UBA1161;f__UBA1161;g__;s__
DRR331406_me_bin.45	73.58	2.04	66.67	816357	996	11648	0.403674	1.13592	Specialist	1.69304	d__Bacteria;p__Patescibacteria;c__Paceibacteria;o__UBA9983;f__UBA11359_D;g__;s__
DRR331387_me_bin.3_sub	81.72	2.51	33.33	3904257	3762	7686	0.603559	1.49642	Specialist	3.37711	d__Bacteria;p__Planctomycetota;c__UBA11346;o__UBA11346;f__UBA11346;g__;s__
DRR331404_me_bin.45_sub	87.05	2.15	66.67	3972476	3593	14299	0.545533	1.41371	Uncategorized	6.3166	d__Bacteria;p__Planctomycetota;c__UBA11346;o__UBA11346;f__UBA11346;g__BOG-1363;s__
PLC2.1907_me_bin.55	94.09	0	0	4471300	3760	37035	0.673074	1.69773	Specialist	2.68615	d__Bacteria;p__Planctomycetota;c__UBA11346;o__UBA11346;f__UBA11346;g__;s__
SRR5275926_bin_me_46_sub	82.42	1.08	0	4237874	3858	11736	0.591425	1.5848	Uncategorized	6.94656	d__Bacteria;p__Planctomycetota;c__UBA11346;o__UBA11346;f__UBA11346;g__;s__
TGLC1.1908_me_bin.74	80.53	9.39	0	3524185	3486	4978	0.604525	1.43133	Generalist	16.0004	d__Bacteria;p__Planctomycetota;c__UBA11346;o__UBA11346;f__UBA11346;g__;s__
QYC2.1908_ma_bin.164	80.7	4.95	0	4469726	4951	3345	0.599139	1.43207	Specialist	3.70704	d__Bacteria;p__Fibrobacterota;c__Fibrobacteria;o__UBA11236;f__UBA11236;g__;s__
SRR5275918_bin_me_44	62.68	0.28	100	975924	1064	14720	0.332819	1.15539	Specialist	3.07604	d__Bacteria;p__Patescibacteria;c__Saccharimonadia;o__Saccharimonadales;f__UBA10212;g__;s__
PLC3.1907_S1C4122	85.14	0.97	50	3222679	3307	10470	0.499868	1.33065	Specialist	1.66621	d__Bacteria;p__Bdellovibrionota;c__Bdellovibrionia_A;o__UBA1018;f__UBA1018;g__;s__
SRR5275900_S1C233	91.02	0.89	0	3066407	3016	131282	0.478311	1.31785	Specialist	7.28195	d__Bacteria;p__Bdellovibrionota;c__Bdellovibrionia_A;o__UBA1018;f__UBA1018;g__;s__
SRR5275916_bin_me_56	57.69	1.68	0	2984448	3387	3831	0.467248	1.36111	Uncategorized	9.121	d__Bacteria;p__Bdellovibrionota;c__Bdellovibrionia_A;o__UBA1018;f__UBA1018;g__;s__
SRR5275917_bin_me_19	91.47	0.89	0	3077692	2980	48399	0.559567	1.33196	Generalist	30.3305	d__Bacteria;p__Bdellovibrionota;c__Bdellovibrionia_A;o__UBA1018;f__UBA1018;g__;s__
TGLC2.1908_me_bin.118	78.54	1.81	0	1695359	1689	116292	0.328936	1.23583	Specialist	3.66122	d__Bacteria;p__Firmicutes_B;c__TC1;o__TC1;f__TC1;g__;s__
KQGRSC.20.08_me_bin.83	94.61	4.27	56.25	3838898	3671	13886	0.535834	1.36085	Uncategorized	13.0505	d__Bacteria;p__Proteobacteria;c__Gammaproteobacteria;o__Xanthomonadales;f__SZUA-5;g__;s__
QYC3.1908_me_bin.97_sub	66.58	5.78	0	3073278	3269	3283	0.617375	1.2707	Uncategorized	11.3711	d__Bacteria;p__Proteobacteria;c__Gammaproteobacteria;o__Xanthomonadales;f__SZUA-5;g__;s__
DRR331406_me_bin.13	62.54	0.85	0	1083161	1206	25746	0.476175	1.19269	Specialist	2.12053	d__Bacteria;p__Patescibacteria;c__Saccharimonadia;o__Saccharimonadales;f__SZUA-47;g__;s__
PLSC.18_me_bin.39_sub	59.93	1.19	25	1268018	1396	4465	0.457999	1.22367	Specialist	2.21876	d__Bacteria;p__Firmicutes_B;c__Syntrophomonadia;o__Syntrophomonadales;f__Syntrophomonadaceae;g__Syntrophomonas_B;s__
QYSC.20.08_me_bin.92	64	5.63	33.33	2349318	2412	4209	0.570379	1.30999	Specialist	1	d__Bacteria;p__Sumerlaeota;c__Sumerlaeia;o__Sumerlaeales;f__Sumerlaeaceae;g__HGW-BRC1-1;s__
PLC3.1907_me_bin.111	94.78	3.38	0	3245841	3230	27629	0.532252	1.31111	Specialist	11.4214	d__Bacteria;p__Proteobacteria;c__Gammaproteobacteria;o__Steroidobacterales;f__Steroidobacteraceae;g__Bog-1198;s__
DDSC1.1611_ma_bin.65	72.73	5.61	46.15	4436200	5205	2344	0.513042	1.51041	Uncategorized	12.8604	d__Bacteria;p__Bacteroidota;c__Bacteroidia;o__Cytophagales;f__Spirosomaceae;g__Rudanella;s__
DRR331402_S1C4431	96.52	0.56	66.67	4047241	3500	27175	0.347314	1.42634	Specialist	2.66094	d__Bacteria;p__Bacteroidota;c__Bacteroidia;o__Cytophagales;f__Spirosomaceae;g__Arcicella;s__
KQGRSC.20.08_me_bin.75	79.06	1.5	75	4553881	4224	11727	0.539542	1.58723	Specialist	5.26684	d__Bacteria;p__Bacteroidota;c__Bacteroidia;o__Cytophagales;f__Spirosomaceae;g__Fibrella;s__
MGGQSC.20.08_me_bin.77	91.44	3.47	30.43	4139891	3791	11815	0.362334	1.45973	Uncategorized	13.4044	d__Bacteria;p__Bacteroidota;c__Bacteroidia;o__Cytophagales;f__Spirosomaceae;g__Arcicella;s__
QYC1.1908_ma_bin.58	60.74	8.62	40	3440744	4311	2134	0.508441	1.46672	Uncategorized	14.6603	d__Bacteria;p__Bacteroidota;c__Bacteroidia;o__Cytophagales;f__Spirosomaceae;g__Rudanella;s__
QYC2.1908_me_bin.149	90.49	9.02	47.5	4649040	4449	7412	0.54081	1.57388	Specialist	4.25209	d__Bacteria;p__Bacteroidota;c__Bacteroidia;o__Cytophagales;f__Spirosomaceae;g__Spirosoma;s__
QYC3.1908_me_bin.136	92.87	1.88	37.5	4469958	4136	9936	0.549133	1.55401	Specialist	3.53893	d__Bacteria;p__Bacteroidota;c__Bacteroidia;o__Cytophagales;f__Spirosomaceae;g__;s__
SRR5275925_bin_me_34	98.41	1.06	25	5666226	5245	17521	0.353326	1.60921	Uncategorized	16.0435	d__Bacteria;p__Bacteroidota;c__Bacteroidia;o__Cytophagales;f__Spirosomaceae;g__Arcicella;s__
SRR9965271_bin_me_19	94.38	3.51	82.35	4343711	4081	10547	0.358833	1.46273	Specialist	2.7074	d__Bacteria;p__Bacteroidota;c__Bacteroidia;o__Cytophagales;f__Spirosomaceae;g__Arcicella;s__
TGLSC.20.08_me_bin.44	92.84	1.64	85.71	4524331	4293	13348	0.555259	1.55174	Uncategorized	10.4362	d__Bacteria;p__Bacteroidota;c__Bacteroidia;o__Cytophagales;f__Spirosomaceae;g__Spirosoma;s__
TGLSC.20.08_me_bin.57_sub	72.55	3.31	38.46	3589891	3336	10661	0.527667	1.48	Specialist	6.18701	d__Bacteria;p__Bacteroidota;c__Bacteroidia;o__Cytophagales;f__Spirosomaceae;g__Fibrella;s__
DDSC1.1611_ma_bin.3	78.07	2.03	29.41	2248796	2542	5099	0.55625	1.2074	Specialist	5.17639	d__Bacteria;p__Proteobacteria;c__Alphaproteobacteria;o__Sphingomonadales;f__Sphingomonadaceae;g__Sphingorhabdus_B;s__
DDSC1.1611_me_bin.45	92.43	1.29	20	2959041	3143	10690	0.641381	1.29373	Generalist	16.5906	d__Bacteria;p__Proteobacteria;c__Alphaproteobacteria;o__Sphingomonadales;f__Sphingomonadaceae;g__Sandarakinorhabdus;s__
DKMDC2.1807_me_bin.51	78.87	0.13	0	1828551	1953	10897	0.556758	1.146	Specialist	5.06	d__Bacteria;p__Proteobacteria;c__Alphaproteobacteria;o__Sphingomonadales;f__Sphingomonadaceae;g__Sphingorhabdus_B;s__
DKMDC2.1807_me_bin.56_sub	79.9	5.07	60	2465350	2764	5607	0.64551	1.2819	Uncategorized	15.2335	d__Bacteria;p__Proteobacteria;c__Alphaproteobacteria;o__Sphingomonadales;f__Sphingomonadaceae;g__Sandarakinorhabdus;s__
DRR331390_me_bin.2	93.35	2.88	33.33	2216139	2246	19264	0.645744	1.20187	Specialist	12.6176	d__Bacteria;p__Proteobacteria;c__Alphaproteobacteria;o__Sphingomonadales;f__Sphingomonadaceae;g__Sphingomonas_A;s__
DRR331391_me_bin.105	95.65	1.48	50	2727567	2918	15479	0.672023	1.24613	Uncategorized	23.1908	d__Bacteria;p__Proteobacteria;c__Alphaproteobacteria;o__Sphingomonadales;f__Sphingomonadaceae;g__LB1R16;s__
DRR331392_me_bin.4	91.57	2.33	66.67	2603829	2925	6546	0.676899	1.19719	Specialist	15.2265	d__Bacteria;p__Proteobacteria;c__Alphaproteobacteria;o__Sphingomonadales;f__Sphingomonadaceae;g__;s__
DRR331396_me_bin.8	95.65	0.88	50	2575115	2566	34775	0.661245	1.21357	Generalist	18.0674	d__Bacteria;p__Proteobacteria;c__Alphaproteobacteria;o__Sphingomonadales;f__Sphingomonadaceae;g__;s__
DRR331397_me_bin.24	88.93	3.51	36.36	2612396	2857	7578	0.678892	1.24771	Specialist	7.02755	d__Bacteria;p__Proteobacteria;c__Alphaproteobacteria;o__Sphingomonadales;f__Sphingomonadaceae;g__LB1R16;s__
DRR331397_me_bin.27	89.38	5.83	52.63	2367155	2442	21397	0.647529	1.26667	Specialist	7.9474	d__Bacteria;p__Proteobacteria;c__Alphaproteobacteria;o__Sphingomonadales;f__Sphingomonadaceae;g__Sphingomonas_A;s__
DRR331400_me_bin.26	89.46	3.83	18.75	2637844	2977	7005	0.592529	1.2649	Specialist	8.35748	d__Bacteria;p__Proteobacteria;c__Alphaproteobacteria;o__Sphingomonadales;f__Sphingomonadaceae;g__UBA1936;s__
DRR331401_me_bin.106_sub	76.94	4.43	28.57	2185683	2365	9456	0.600043	1.23737	Uncategorized	17.5936	d__Bacteria;p__Proteobacteria;c__Alphaproteobacteria;o__Sphingomonadales;f__Sphingomonadaceae;g__UBA1936;s__
DRR331403_me_bin.4	97.72	0	0	3405317	3328	98138	0.598966	1.343	Uncategorized	12.9519	d__Bacteria;p__Proteobacteria;c__Alphaproteobacteria;o__Sphingomonadales;f__Sphingomonadaceae;g__UBA1936;s__
DRR331403_S1C4425	93.04	1.09	50	2328136	2419	21719	0.678496	1.19378	Specialist	7.22472	d__Bacteria;p__Proteobacteria;c__Alphaproteobacteria;o__Sphingomonadales;f__Sphingomonadaceae;g__Polymorphobacter;s__
DRR331406_me_bin.40	97.68	0.74	80	2530412	2571	23822	0.649468	1.23353	Specialist	6.11575	d__Bacteria;p__Proteobacteria;c__Alphaproteobacteria;o__Sphingomonadales;f__Sphingomonadaceae;g__Sphingomonas_A;s__
ERR1201179_bin_me_22	88.14	1.34	100	2791785	2908	17780	0.632793	1.27152	Specialist	2.72345	d__Bacteria;p__Proteobacteria;c__Alphaproteobacteria;o__Sphingomonadales;f__Sphingomonadaceae;g__UBA1936;s__
ERR1201183_bin_me_19	97.87	0.66	100	2484532	2575	22254	0.642377	1.21641	Specialist	8.86649	d__Bacteria;p__Proteobacteria;c__Alphaproteobacteria;o__Sphingomonadales;f__Sphingomonadaceae;g__Sphingomonas_A;s__
KQGRSC.20.08_me_bin.7	74.87	3.33	38.46	2277005	2468	9915	0.663312	1.20099	Uncategorized	6.50905	d__Bacteria;p__Proteobacteria;c__Alphaproteobacteria;o__Sphingomonadales;f__Sphingomonadaceae;g__Polymorphobacter;s__
PLC1.1907_me_bin.86_sub	69.6	1.52	25	2114742	2419	3828	0.665201	1.18251	Generalist	27.0271	d__Bacteria;p__Proteobacteria;c__Alphaproteobacteria;o__Sphingomonadales;f__Sphingomonadaceae;g__Polymorphobacter;s__
PLC2.1907_me_bin.132	91.47	4.34	63.64	2562499	2674	12702	0.669234	1.2119	Specialist	1.93321	d__Bacteria;p__Proteobacteria;c__Alphaproteobacteria;o__Sphingomonadales;f__Sphingomonadaceae;g__Polymorphobacter;s__
PLC2.1907_me_bin.47	95	1.52	40	3459415	3473	15712	0.648336	1.34061	Uncategorized	9.26538	d__Bacteria;p__Proteobacteria;c__Alphaproteobacteria;o__Sphingomonadales;f__Sphingomonadaceae;g__Sandarakinorhabdus;s__
PLC3.1907_me_bin.107	95.75	0.68	0	3310933	3104	16982	0.618047	1.28618	Uncategorized	5.34375	d__Bacteria;p__Proteobacteria;c__Alphaproteobacteria;o__Sphingomonadales;f__Sphingomonadaceae;g__Novosphingobium;s__
PLC3.1907_me_bin.75	86.22	4.04	5.26	2819233	2946	6153	0.630856	1.23577	Generalist	13.6607	d__Bacteria;p__Proteobacteria;c__Alphaproteobacteria;o__Sphingomonadales;f__Sphingomonadaceae;g__Novosphingobium;s__
PLSC.18_me_bin.123	96.3	1.11	0	2416173	2619	11905	0.648572	1.24416	Uncategorized	22.0589	d__Bacteria;p__Proteobacteria;c__Alphaproteobacteria;o__Sphingomonadales;f__Sphingomonadaceae;g__Sphingomonas_A;s__
QYC1.1908_me_bin.116	61.08	1.16	20	1512615	1878	3221	0.673807	1.14962	Specialist	11.1152	d__Bacteria;p__Proteobacteria;c__Alphaproteobacteria;o__Sphingomonadales;f__Sphingomonadaceae;g__Sphingomonas_A;s__
QYC1.1908_me_bin.80	90.6	9.44	17.95	2669693	3093	4905	0.657637	1.29186	Generalist	18.42	d__Bacteria;p__Proteobacteria;c__Alphaproteobacteria;o__Sphingomonadales;f__Sphingomonadaceae;g__Porphyrobacter;s__
QYC3.1908_me_bin.75	74.94	4.67	15	2481149	2806	4768	0.551825	1.27675	Generalist	13.6419	d__Bacteria;p__Proteobacteria;c__Alphaproteobacteria;o__Sphingomonadales;f__Sphingomonadaceae;g__Sphingorhabdus_B;s__
QYC3.1908_me_bin.76	86.45	3.06	44.44	2521616	2731	6276	0.639974	1.22908	Uncategorized	4.28062	d__Bacteria;p__Proteobacteria;c__Alphaproteobacteria;o__Sphingomonadales;f__Sphingomonadaceae;g__Sandarakinorhabdus;s__
QYC3.1908_me_bin.91	86.77	4.45	15.79	2392556	2615	7267	0.560751	1.21761	Uncategorized	11.3754	d__Bacteria;p__Proteobacteria;c__Alphaproteobacteria;o__Sphingomonadales;f__Sphingomonadaceae;g__Sphingorhabdus_B;s__
QYSC.20.08_me_bin.96	73.12	6.07	44.83	2430059	2767	5428	0.562074	1.25652	Specialist	13.8343	d__Bacteria;p__Proteobacteria;c__Alphaproteobacteria;o__Sphingomonadales;f__Sphingomonadaceae;g__Sphingorhabdus_B;s__
SRR5275897_bin_me_4_sub	93.85	3.54	25	2355974	2499	14657	0.694126	1.18721	Specialist	4.11656	d__Bacteria;p__Proteobacteria;c__Alphaproteobacteria;o__Sphingomonadales;f__Sphingomonadaceae;g__Polymorphobacter;s__
SRR5275903_bin_me_16	99.57	1.08	20	3705446	3456	36081	0.616686	1.36308	Specialist	12.9561	d__Bacteria;p__Proteobacteria;c__Alphaproteobacteria;o__Sphingomonadales;f__Sphingomonadaceae;g__Novosphingobium;s__
SRR5275903_bin_me_31	98.04	1.09	75	3488684	3399	29075	0.673982	1.3048	Uncategorized	14.791	d__Bacteria;p__Proteobacteria;c__Alphaproteobacteria;o__Sphingomonadales;f__Sphingomonadaceae;g__Polymorphobacter;s__
SRR5275912_bin_me_17	61.56	1.36	0	2002676	2447	3194	0.667412	1.2238	Generalist	21.6632	d__Bacteria;p__Proteobacteria;c__Alphaproteobacteria;o__Sphingomonadales;f__Sphingomonadaceae;g__;s__
SRR5275912_bin_me_19	99.12	1.16	0	3211607	3187	19638	0.653064	1.30734	Specialist	26.0532	d__Bacteria;p__Proteobacteria;c__Alphaproteobacteria;o__Sphingomonadales;f__Sphingomonadaceae;g__Polymorphobacter;s__
SRR5275924_bin_ma_26	94.51	3.66	66.67	2728110	2890	9594	0.670019	1.22087	Uncategorized	28.1665	d__Bacteria;p__Proteobacteria;c__Alphaproteobacteria;o__Sphingomonadales;f__Sphingomonadaceae;g__Polymorphobacter;s__
SRR5275924_bin_me_11	98.33	2.2	46.15	3138267	3055	12514	0.631033	1.25928	Uncategorized	13.3929	d__Bacteria;p__Proteobacteria;c__Alphaproteobacteria;o__Sphingomonadales;f__Sphingomonadaceae;g__Novosphingobium;s__
SRR5275929_bin_me_41	98.26	0	0	3501492	3494	41994	0.60257	1.36619	Generalist	38.677	d__Bacteria;p__Proteobacteria;c__Alphaproteobacteria;o__Sphingomonadales;f__Sphingomonadaceae;g__UBA1936;s__
SRR9965271_bin_me_3_sub	81.69	5.95	76.67	2446067	2697	7478	0.566087	1.25985	Specialist	4.2395	d__Bacteria;p__Proteobacteria;c__Alphaproteobacteria;o__Sphingomonadales;f__Sphingomonadaceae;g__Sphingorhabdus_B;s__
TGLC2.1908_me_bin.45	89.42	0.64	33.33	2213112	2469	7275	0.641236	1.2169	Uncategorized	15.0728	d__Bacteria;p__Proteobacteria;c__Alphaproteobacteria;o__Sphingomonadales;f__Sphingomonadaceae;g__Sphingomonas_A;s__
TGLC3.1908_me_bin.57	73.86	1.09	25	2109631	2469	6055	0.645829	1.23077	Uncategorized	19.6294	d__Bacteria;p__Proteobacteria;c__Alphaproteobacteria;o__Sphingomonadales;f__Sphingomonadaceae;g__UBA1936;s__
DKMDC2.1807_me_bin.82	85.11	5.64	28.57	2670958	2778	6320	0.343524	1.29545	Uncategorized	9.21566	d__Bacteria;p__Bacteroidota;c__Bacteroidia;o__Sphingobacteriales;f__Sphingobacteriaceae;g__;s__
DRR331388_me_bin.44	86.98	2.54	16.67	4484175	4620	7025	0.407744	1.50737	Specialist	2.31322	d__Bacteria;p__Bacteroidota;c__Bacteroidia;o__Sphingobacteriales;f__Sphingobacteriaceae;g__Mucilaginibacter;s__
DRR331399_me_bin.26	70.98	1.62	13.33	1809702	2037	4110	0.327064	1.22516	Specialist	9.01932	d__Bacteria;p__Bacteroidota;c__Bacteroidia;o__Sphingobacteriales;f__Sphingobacteriaceae;g__Pelobium;s__
ERR1201181_bin_me_9	84.93	3.47	61.54	2375036	2437	6123	0.369506	1.25274	Specialist	7.21393	d__Bacteria;p__Bacteroidota;c__Bacteroidia;o__Sphingobacteriales;f__Sphingobacteriaceae;g__Pelobium;s__
KQGRSC.20.08_me_bin.51	65.28	3.37	60	1765514	1921	3820	0.372358	1.19165	Uncategorized	11.5748	d__Bacteria;p__Bacteroidota;c__Bacteroidia;o__Sphingobacteriales;f__Sphingobacteriaceae;g__Pelobium;s__
SRR5275914_bin_me_42_sub	78.2	4.92	12.5	4833184	4761	7778	0.382485	1.59384	Specialist	5.14639	d__Bacteria;p__Bacteroidota;c__Bacteroidia;o__Sphingobacteriales;f__Sphingobacteriaceae;g__Mucilaginibacter;s__
DDSC1.1611_me_bin.79	82.56	3.59	0	2728901	3141	5092	0.734535	1.37369	Uncategorized	9.90276	d__Bacteria;p__Actinobacteriota;c__Thermoleophilia;o__Solirubrobacterales;f__Solirubrobacteraceae;g__SEOHO-28;s__
DKMDC1.1807_me_bin.45	79.49	1.54	50	2627785	2971	5267	0.732198	1.3635	Uncategorized	10.4987	d__Bacteria;p__Actinobacteriota;c__Thermoleophilia;o__Solirubrobacterales;f__Solirubrobacteraceae;g__SEOHO-28;s__
QYSC.20.08_me_bin.79	95.48	1.64	0	3696928	3608	30148	0.484452	1.5286	Specialist	1	d__Bacteria;p__Desulfobacterota;c__Syntrophia;o__Syntrophales;f__Smithellaceae;g__UBA8904;s__
KQGRSC.20.08_me_bin.92	85.98	2.38	0	3835262	3276	9039	0.604055	1.36942	Specialist	2.44941	d__Bacteria;p__Planctomycetota;c__Phycisphaerae;o__Phycisphaerales;f__SM1A02;g__UBA4658;s__
QYC2.1908_me_bin.145	87.1	5.82	0	5238669	5929	5909	0.596508	1.82819	Uncategorized	7.16969	d__Bacteria;p__Proteobacteria;c__Gammaproteobacteria;o__Burkholderiales;f__SG8-39;g__;s__
DRR331406_S1C7920	89.32	1.08	0	2455761	2547	17026	0.702054	1.3015	Specialist	9.67404	d__Bacteria;p__Actinobacteriota;c__Actinomycetia;o__Mycobacteriales;f__SCTD01;g__SCTD01;s__
ERR1201173_bin_me_1	98.75	0.45	0	3332168	3296	34535	0.719419	1.407	Specialist	17.2527	d__Bacteria;p__Actinobacteriota;c__Actinomycetia;o__Mycobacteriales;f__SCTD01;g__SCTD01;s__
MGGQSC.20.08_me_bin.21	79.85	3.38	62.5	2902841	3377	4730	0.733015	1.38985	Specialist	14.1296	d__Bacteria;p__Actinobacteriota;c__Actinomycetia;o__Mycobacteriales;f__SCTD01;g__SCTD01;s__
PLC2.1907_me_bin.41	97.03	0.99	33.33	4917158	5185	11623	0.705675	1.58049	Uncategorized	15.892	d__Bacteria;p__Actinobacteriota;c__Actinomycetia;o__Mycobacteriales;f__SCTD01;g__SCTD01;s__
SRR5275897_bin_me_46	96.49	1.08	33.33	3141997	3280	25521	0.71956	1.38947	Uncategorized	27.1446	d__Bacteria;p__Actinobacteriota;c__Actinomycetia;o__Mycobacteriales;f__SCTD01;g__SCTD01;s__
DRR331399_me_bin.30	94.66	3.03	0	4886992	4202	13961	0.475621	1.49811	Specialist	7.59934	d__Bacteria;p__Bacteroidota;c__Bacteroidia;o__Chitinophagales;f__Saprospiraceae;g__M3007;s__
DRR331399_S1C215_sub	76.43	2.48	85.71	4392472	4174	5659	0.533552	1.48605	Specialist	6.29895	d__Bacteria;p__Bacteroidota;c__Bacteroidia;o__Chitinophagales;f__Saprospiraceae;g__M3007;s__
DRR331400_S1C79	97.77	0.99	33.33	5153521	4178	51207	0.528583	1.51016	Specialist	1.80109	d__Bacteria;p__Bacteroidota;c__Bacteroidia;o__Chitinophagales;f__Saprospiraceae;g__M3007;s__
DRR331401_me_bin.108	78.24	1.98	40	4481773	4106	7264	0.527264	1.46667	Specialist	1.39485	d__Bacteria;p__Bacteroidota;c__Bacteroidia;o__Chitinophagales;f__Saprospiraceae;g__M3007;s__
DRR331405_ma_bin.18	97.05	1.51	75	4010298	3587	17667	0.362999	1.36213	Specialist	3.41064	d__Bacteria;p__Bacteroidota;c__Bacteroidia;o__Chitinophagales;f__Saprospiraceae;g__;s__
MGGQSC.20.08_me_bin.19	86.29	4.36	33.33	4635219	4417	7371	0.475521	1.53338	Uncategorized	8.9907	d__Bacteria;p__Bacteroidota;c__Bacteroidia;o__Chitinophagales;f__Saprospiraceae;g__M3007;s__
SRR5275899_bin_ma_10_sub	97.65	0.5	0	4365474	3833	40047	0.365846	1.39867	Specialist	20.9793	d__Bacteria;p__Bacteroidota;c__Bacteroidia;o__Chitinophagales;f__Saprospiraceae;g__;s__
TGLSC.20.08_me_bin.34	94.74	1.98	75	5079248	4284	21621	0.555893	1.52803	Uncategorized	8.89138	d__Bacteria;p__Bacteroidota;c__Bacteroidia;o__Chitinophagales;f__Saprospiraceae;g__M3007;s__
QYSC.20.08_me_bin.63	83.16	2.92	87.5	2290108	2377	6188	0.453898	1.32627	Specialist	1.14263	d__Bacteria;p__Firmicutes_A;c__Clostridia;o__Saccharofermentanales;f__Saccharofermentanaceae;g__Firm-13;s__
DRR331386_ma_bin.31_sub	55.89	1.73	0	959254	1112	16849	0.491008	1.21499	Specialist	1	d__Bacteria;p__Patescibacteria;c__Saccharimonadia;o__Saccharimonadales;f__Saccharimonadaceae;g__UBA1547;s__
DRR331390_me_bin.22	65.28	0.08	100	807857	887	38187	0.453744	1.15842	Specialist	1.05618	d__Bacteria;p__Patescibacteria;c__Saccharimonadia;o__Saccharimonadales;f__Saccharimonadaceae;g__Saccharimonas;s__
DRR331402_me_bin.28	64.67	0.14	100	770544	849	19860	0.433441	1.16524	Specialist	5.11215	d__Bacteria;p__Patescibacteria;c__Saccharimonadia;o__Saccharimonadales;f__Saccharimonadaceae;g__UBA1547;s__
DRR331406_ma_bin.24	62.32	4.27	20	964537	1051	64299	0.509771	1.19694	Specialist	2.23184	d__Bacteria;p__Patescibacteria;c__Saccharimonadia;o__Saccharimonadales;f__Saccharimonadaceae;g__UBA1547;s__
MGGQSC.20.08_ma_bin.19_sub	60.97	9.49	40	1599475	1825	7505	0.499506	1.36474	Uncategorized	10.9128	d__Bacteria;p__Patescibacteria;c__Saccharimonadia;o__Saccharimonadales;f__Saccharimonadaceae;g__Saccharimonas;s__
PLSC.18_me_bin.48	50.37	0	0	608784	710	5394	0.376638	1.12234	Specialist	1	d__Bacteria;p__Patescibacteria;c__Saccharimonadia;o__Saccharimonadales;f__Saccharimonadaceae;g__UBA1547;s__
SRR12327455_bin_me_5	61.25	0.85	0	718892	788	39127	0.443847	1.12712	Specialist	3.14519	d__Bacteria;p__Patescibacteria;c__Saccharimonadia;o__Saccharimonadales;f__Saccharimonadaceae;g__UBA1547;s__
SRR5275912_bin_me_36	65.1	0	0	925315	959	97097	0.435561	1.16423	Specialist	1.3786	d__Bacteria;p__Patescibacteria;c__Saccharimonadia;o__Saccharimonadales;f__Saccharimonadaceae;g__UBA1547;s__
SRR5275930_bin_me_20_sub	61.77	0.43	100	855068	934	18165	0.438966	1.17949	Specialist	7.77254	d__Bacteria;p__Patescibacteria;c__Saccharimonadia;o__Saccharimonadales;f__Saccharimonadaceae;g__UBA1547;s__
TGLC1.1908_S1C12834	56.98	0.85	100	634115	694	12863	0.451306	1.15051	Uncategorized	5.18082	d__Bacteria;p__Patescibacteria;c__Saccharimonadia;o__Saccharimonadales;f__Saccharimonadaceae;g__UBA1547;s__
TGLSC.20.08_me_bin.45	78.23	6.22	23.53	2652137	2935	3324	0.73322	1.2695	Uncategorized	10.3192	d__Bacteria;p__Bacteroidota;c__Rhodothermia;o__Rhodothermales;f__Rubricoccaceae;g__;s__
DRR331399_me_bin.51	70.02	6.6	28.57	4498369	4759	3474	0.605402	1.60307	Specialist	2.92951	d__Bacteria;p__Chloroflexota;c__Chloroflexia;o__Chloroflexales;f__Roseiflexaceae;g__Kouleothrix;s__
DRR331401_me_bin.67	97.8	1.89	25	4672389	4487	15517	0.629583	1.59025	Specialist	3.64975	d__Bacteria;p__Chloroflexota;c__Chloroflexia;o__Chloroflexales;f__Roseiflexaceae;g__;s__
KQGRSC.20.08_ma_bin.29	99.69	1.13	0	6258357	5758	40345	0.601749	1.77258	Specialist	1	d__Bacteria;p__Chloroflexota;c__Chloroflexia;o__Chloroflexales;f__Roseiflexaceae;g__;s__
KQGRSC.20.08_S1C2456	97.8	0	0	5388099	4578	58691	0.667152	1.64744	Specialist	1	d__Bacteria;p__Chloroflexota;c__Chloroflexia;o__Chloroflexales;f__Roseiflexaceae;g__;s__
MGGQSC.20.08_me_bin.24	98.74	0.94	0	4959517	4273	28414	0.571743	1.59407	Uncategorized	12.3091	d__Bacteria;p__Chloroflexota;c__Chloroflexia;o__Chloroflexales;f__Roseiflexaceae;g__;s__
QYC2.1908_me_bin.2_sub	67.34	6.95	16.67	2511073	2865	4022	0.576547	1.2795	Uncategorized	10.2473	d__Bacteria;p__Proteobacteria;c__Gammaproteobacteria;o__Burkholderiales;f__Rhodocyclaceae;g__Propionivibrio;s__
DDSC2.1611_me_bin.115	85.49	4.65	51.85	3750447	4462	4398	0.643149	1.43416	Uncategorized	9.52987	d__Bacteria;p__Proteobacteria;c__Alphaproteobacteria;o__Rhodobacterales;f__Rhodobacteraceae;g__Cypionkella;s__
QYC1.1908_ma_bin.65	80.93	5.13	16.67	2911290	3789	2916	0.630932	1.27112	Uncategorized	10.3036	d__Bacteria;p__Proteobacteria;c__Alphaproteobacteria;o__Rhodobacterales;f__Rhodobacteraceae;g__Tabrizicola;s__
SRR9965271_bin_me_49	91.82	2.13	50	3192565	3475	8471	0.610549	1.27857	Uncategorized	11.3029	d__Bacteria;p__Proteobacteria;c__Alphaproteobacteria;o__Rhodobacterales;f__Rhodobacteraceae;g__Pseudorhodobacter_B;s__
DRR331395_me_bin.64	87.89	4.88	12.12	3089868	3284	5640	0.605717	1.24268	Uncategorized	10.0313	d__Bacteria;p__Proteobacteria;c__Gammaproteobacteria;o__Xanthomonadales;f__Rhodanobacteraceae;g__Dokdonella;s__
PLC1.1907_me_bin.55	94.23	3.63	28.57	3630427	3578	12354	0.591184	1.30931	Uncategorized	13.5391	d__Bacteria;p__Proteobacteria;c__Gammaproteobacteria;o__Xanthomonadales;f__Rhodanobacteraceae;g__Rudaea;s__
SRR5275930_bin_me_17	98.27	2.16	63.64	3923892	3563	20113	0.630631	1.30683	Specialist	3.1	d__Bacteria;p__Proteobacteria;c__Gammaproteobacteria;o__Xanthomonadales;f__Rhodanobacteraceae;g__Rhodanobacter;s__
SRR5275927_bin_me_35_sub	60.43	6.54	3.85	4369565	5616	2726	0.651653	1.69811	Generalist	18.6834	d__Bacteria;p__Proteobacteria;c__Alphaproteobacteria;o__Reyranellales;f__Reyranellaceae;g__Reyranella;s__
DRR331406_ma_bin.70_sub	69.63	8.74	35.29	2956830	3742	2345	0.660809	1.40317	Uncategorized	11.1663	d__Bacteria;p__Actinobacteriota;c__Acidimicrobiia;o__Acidimicrobiales;f__RAAP-2;g__Bog-756;s__
SRR5275909_S1C7581	97.44	2.14	0	3157661	3149	52003	0.660839	1.46952	Generalist	28.8174	d__Bacteria;p__Actinobacteriota;c__Acidimicrobiia;o__Acidimicrobiales;f__RAAP-2;g__Bog-756;s__
KQGRSC.20.08_me_bin.42	96.18	0.37	0	3861460	3282	97182	0.615463	1.542	Specialist	1	d__Bacteria;p__Chloroflexota;c__Chloroflexia;o__54-19;f__QHBQ01;g__;s__
DRR331399_me_bin.25	93.97	5.13	33.33	3452784	3401	14287	0.502013	1.38741	Specialist	4.97996	d__Bacteria;p__Acidobacteriota;c__Blastocatellia;o__Pyrinomonadales;f__Pyrinomonadaceae;g__OLB17;s__
DRR331401_ma_bin.58	65.24	3.04	33.33	3120432	3324	6347	0.454277	1.38165	Uncategorized	4.53879	d__Bacteria;p__Acidobacteriota;c__Blastocatellia;o__Pyrinomonadales;f__Pyrinomonadaceae;g__;s__
DRR331401_ma_bin.88	93.09	8.86	20	3641601	3639	13182	0.513329	1.40921	Specialist	2.824	d__Bacteria;p__Acidobacteriota;c__Blastocatellia;o__Pyrinomonadales;f__Pyrinomonadaceae;g__OLB17;s__
DRR331405_S1C2390	93.96	5.98	0	4544193	4145	21483	0.496878	1.48656	Specialist	5.4519	d__Bacteria;p__Acidobacteriota;c__Blastocatellia;o__Pyrinomonadales;f__Pyrinomonadaceae;g__GCA-002050365;s__
KQGRSC.20.08_me_bin.62	56.46	8.17	30.77	2174109	2661	2451	0.487837	1.31567	Uncategorized	10.0935	d__Bacteria;p__Acidobacteriota;c__Blastocatellia;o__Pyrinomonadales;f__Pyrinomonadaceae;g__GCA-002050365;s__
KQGRSC.20.08_me_bin.65	87.18	5.98	11.11	4860256	4788	15514	0.478957	1.54601	Specialist	3.79758	d__Bacteria;p__Acidobacteriota;c__Blastocatellia;o__Pyrinomonadales;f__Pyrinomonadaceae;g__GCA-002050365;s__
MGGQSC.20.08_me_bin.79	90.67	3.64	0	5362602	5334	11661	0.478457	1.60839	Uncategorized	5.84218	d__Bacteria;p__Acidobacteriota;c__Blastocatellia;o__Pyrinomonadales;f__Pyrinomonadaceae;g__GCA-002050365;s__
QYC1.1908_me_bin.60	88.03	3.73	12.5	4140334	4292	7625	0.436237	1.4356	Uncategorized	7.56046	d__Bacteria;p__Acidobacteriota;c__Blastocatellia;o__Pyrinomonadales;f__Pyrinomonadaceae;g__SXVE01;s__
QYSC.20.08_me_bin.68	91.03	4.56	36.36	3688085	3461	28606	0.492001	1.40392	Specialist	1.72698	d__Bacteria;p__Acidobacteriota;c__Blastocatellia;o__Pyrinomonadales;f__Pyrinomonadaceae;g__OLB17;s__
PLSC.18_me_bin.55	97.64	3.56	0	5842621	5987	16268	0.718657	1.79037	Uncategorized	9.70911	d__Bacteria;p__Actinobacteriota;c__Actinomycetia;o__Mycobacteriales;f__Pseudonocardiaceae;g__Pseudonocardia;s__
SRR9965271_bin_ma_19_sub	70.69	1.72	100	5201832	4780	77876	0.603496	1.40977	Specialist	1.24091	d__Bacteria;p__Proteobacteria;c__Gammaproteobacteria;o__Pseudomonadales;f__Pseudomonadaceae;g__Pseudomonas_E;s__
KQGRSC.20.08_me_bin.66	96.93	1.84	66.67	3946825	4179	17122	0.449088	1.48012	Specialist	1.27779	d__Bacteria;p__Cyanobacteria;c__Cyanobacteriia;o__Pseudanabaenales;f__Pseudanabaenaceae;g__;s__
PLC3.1907_ma_bin.15	63.84	2	60	2672960	3216	2614	0.411765	1.29836	Uncategorized	22.877	d__Bacteria;p__Cyanobacteria;c__Cyanobacteriia;o__Pseudanabaenales;f__Pseudanabaenaceae;g__Pseudanabaena;s__
SRR5275924_bin_me_55	94.14	2.37	66.67	3863187	4029	10971	0.411731	1.44438	Specialist	11.2964	d__Bacteria;p__Cyanobacteria;c__Cyanobacteriia;o__Pseudanabaenales;f__Pseudanabaenaceae;g__Pseudanabaena;s__
SRR9965271_bin_me_51	88.52	2.63	85.71	3139111	3409	6929	0.411899	1.32013	Specialist	12.4443	d__Bacteria;p__Cyanobacteria;c__Cyanobacteriia;o__Pseudanabaenales;f__Pseudanabaenaceae;g__Pseudanabaena;s__
TGLC2.1908_me_bin.49	97.99	0	0	2992738	2914	30068	0.64056	1.30976	Specialist	5.24011	d__Bacteria;p__Actinobacteriota;c__Actinomycetia;o__Propionibacteriales;f__Propionibacteriaceae;g__Tessaracoccus;s__
QYSC.20.08_ma_bin.4	68.44	8.24	15.15	3537923	3547	6872	0.401767	1.46809	Specialist	1.52969	d__Bacteria;p__Bacteroidota;c__Bacteroidia;o__Bacteroidales;f__Prolixibacteraceae;g__;s__
SRR5275914_bin_me_61_sub	72.44	5.16	11.76	3290130	3429	3745	0.404999	1.39985	Uncategorized	8.47862	d__Bacteria;p__Bacteroidota;c__Bacteroidia;o__Bacteroidales;f__Prolixibacteraceae;g__UBA6024;s__
DRR331391_me_bin.4_sub	93.55	6.47	0	8760098	8403	34668	0.681124	1.96401	Generalist	30.4513	d__Bacteria;p__Myxococcota;c__Polyangia;o__Polyangiales;f__Polyangiaceae;g__Labilithrix;s__
DRR331403_me_bin.19	92.99	5	0	8175742	7885	12173	0.67764	1.86824	Specialist	4.99116	d__Bacteria;p__Myxococcota;c__Polyangia;o__Polyangiales;f__Polyangiaceae;g__;s__
DRR331405_S1C4617	90.9	2.9	20	5388506	4873	29832	0.645588	1.63017	Uncategorized	9.88611	d__Bacteria;p__Myxococcota;c__Polyangia;o__Polyangiales;f__Polyangiaceae;g__;s__
DRR331406_me_bin.41_sub	95.35	5.51	0	10234087	8621	40432	0.693317	1.96514	Specialist	5.47919	d__Bacteria;p__Myxococcota;c__Polyangia;o__Polyangiales;f__Polyangiaceae;g__Byssovorax;s__
MGGQSC.20.08_S1C2530	94.06	3.89	12.5	9521885	7956	33968	0.690013	1.93278	Specialist	6.73075	d__Bacteria;p__Myxococcota;c__Polyangia;o__Polyangiales;f__Polyangiaceae;g__Byssovorax;s__
PLC2.1907_me_bin.23	84.19	5.85	4.76	8503654	8259	8571	0.649656	1.87222	Uncategorized	3.07367	d__Bacteria;p__Myxococcota;c__Polyangia;o__Polyangiales;f__Polyangiaceae;g__PMG-095;s__
PLC2.1907_me_bin.97_sub	93.21	3.36	0	7203414	6729	36231	0.647703	1.73451	Specialist	11.3402	d__Bacteria;p__Myxococcota;c__Polyangia;o__Polyangiales;f__Polyangiaceae;g__;s__
PLC3.1907_me_bin.115_sub	64.52	7.79	4.17	7314956	8550	2867	0.697071	1.7761	Generalist	41.8391	d__Bacteria;p__Myxococcota;c__Polyangia;o__Polyangiales;f__Polyangiaceae;g__;s__
PLC3.1907_me_bin.41	94.84	4.03	0	10487072	8671	52026	0.720866	2.00084	Specialist	1.48323	d__Bacteria;p__Myxococcota;c__Polyangia;o__Polyangiales;f__Polyangiaceae;g__Minicystis;s__
SRR5275914_bin_ma_31_sub	96.13	2.03	0	7549288	6983	44116	0.62557	1.79464	Uncategorized	11.0052	d__Bacteria;p__Myxococcota;c__Polyangia;o__Polyangiales;f__Polyangiaceae;g__;s__
SRR5275928_bin_me_2_sub	53.3	2.88	11.11	6387151	7287	2634	0.70436	1.63051	Specialist	3.09014	d__Bacteria;p__Myxococcota;c__Polyangia;o__Polyangiales;f__Polyangiaceae;g__Minicystis;s__
DKMDC2.1807_me_bin.26	97.02	0	0	3102583	3259	16341	0.46927	1.34872	Uncategorized	3.8512	d__Bacteria;p__Firmicutes;c__Bacilli;o__Bacillales;f__Planococcaceae;g__Planococcus;s__
DRR331401_me_bin.28	86.9	2.02	50	3927816	4070	6949	0.599979	1.43902	Uncategorized	3.67134	d__Bacteria;p__Bacteroidota;c__Bacteroidia;o__Flavobacteriales;f__PHOS-HE28;g__PHOS-HE28;s__
MGGQSC.20.08_me_bin.33	88.45	2.97	85.71	3344290	3547	6060	0.601261	1.37139	Uncategorized	9.78202	d__Bacteria;p__Bacteroidota;c__Bacteroidia;o__Flavobacteriales;f__PHOS-HE28;g__PHOS-HE28;s__
QYC2.1908_me_bin.138	81.09	5.07	47.06	3195281	3555	4433	0.585228	1.44978	Uncategorized	3.72954	d__Bacteria;p__Bacteroidota;c__Bacteroidia;o__Flavobacteriales;f__PHOS-HE28;g__PHOS-HE28;s__
DRR331399_ma_bin.15_sub	80.2	9.72	52.83	6439491	6861	6564	0.445088	1.79954	Uncategorized	17.8354	d__Bacteria;p__Cyanobacteria;c__Cyanobacteriia;o__Cyanobacteriales;f__Phormidiaceae;g__Microcoleus;s__
ERR1201173_bin_me_15	96.54	0.44	0	6202386	5458	26561	0.451288	1.70262	Specialist	18.9214	d__Bacteria;p__Cyanobacteria;c__Cyanobacteriia;o__Cyanobacteriales;f__Phormidiaceae;g__Microcoleus;s__
MGGQSC.20.08_me_bin.10	68.22	0.67	0	2018700	2320	5250	0.639234	1.2562	Specialist	4.36592	d__Bacteria;p__Actinobacteriota;c__Coriobacteriia;o__OPB41;f__PHET01;g__;s__
TGLC1.1908_me_bin.89	90.12	4.17	25	2724131	2853	11028	0.634748	1.33333	Specialist	4.58414	d__Bacteria;p__Actinobacteriota;c__Coriobacteriia;o__OPB41;f__PHET01;g__;s__
TGLC2.1908_me_bin.43	74.79	1.9	80	1693352	1935	4588	0.406135	1.17794	Specialist	4.07546	d__Bacteria;p__Firmicutes_C;c__Negativicutes;o__Propionisporales;f__Pelosinaceae;g__;s__
DRR331390_me_bin.29	79.57	2.2	0	1840058	1944	4634	0.363995	1.13834	Specialist	1.60805	d__Bacteria;p__Verrucomicrobiota_A;c__Chlamydiia;o__Parachlamydiales;f__Parachlamydiaceae;g__;s__
DRR331390_me_bin.1	94.78	4.7	0	4907007	4590	8813	0.383202	1.55583	Specialist	2.65874	d__Bacteria;p__Bacteroidota;c__Bacteroidia;o__Bacteroidales;f__Paludibacteraceae;g__Paludibacter;s__
MGGQSC.20.08_S1C4587	99.46	2.15	0	4400645	3578	162794	0.387447	1.5292	Specialist	1.03557	d__Bacteria;p__Bacteroidota;c__Bacteroidia;o__Bacteroidales;f__Paludibacteraceae;g__Paludibacter;s__
PLSC.18_me_bin.73	77.01	3.82	72.73	2510805	2343	9239	0.37857	1.29893	Specialist	1.6018	d__Bacteria;p__Bacteroidota;c__Bacteroidia;o__Bacteroidales;f__Paludibacteraceae;g__Paludibacter;s__
TGLC3.1908_me_bin.36	96.77	2.74	0	3936456	3284	21848	0.364081	1.46903	Specialist	4.41854	d__Bacteria;p__Bacteroidota;c__Bacteroidia;o__Bacteroidales;f__Paludibacteraceae;g__Paludibacter;s__
PLSC.18_me_bin.60	90.65	4.79	11.11	1983661	2103	10509	0.667006	1.26338	Specialist	1.62623	d__Bacteria;p__Actinobacteriota;c__Coriobacteriia;o__OPB41;f__PALSA-660;g__;s__
DRR331386_ma_bin.20	95.54	6.53	29.63	4759205	4857	17872	0.580964	1.50233	Uncategorized	8.90245	d__Bacteria;p__Proteobacteria;c__Gammaproteobacteria;o__Burkholderiales;f__Palsa-1005;g__;s__
DRR331397_ma_bin.58_sub	82.15	9.1	0	4004475	4529	3687	0.574042	1.40574	Generalist	20.1181	d__Bacteria;p__Proteobacteria;c__Gammaproteobacteria;o__Burkholderiales;f__Palsa-1005;g__;s__
DRR331400_me_bin.29	94.39	1.61	50	4101703	4031	20571	0.578706	1.39893	Specialist	7.78266	d__Bacteria;p__Proteobacteria;c__Gammaproteobacteria;o__Burkholderiales;f__Palsa-1005;g__;s__
ERR1201179_bin_me_15_sub	90.96	2.13	71.43	4275599	4298	11968	0.580307	1.45661	Specialist	4.15697	d__Bacteria;p__Proteobacteria;c__Gammaproteobacteria;o__Burkholderiales;f__Palsa-1005;g__;s__
ERR1201183_bin_me_13	96.96	2.29	0	5075368	4896	38270	0.576492	1.49755	Specialist	8.9488	d__Bacteria;p__Proteobacteria;c__Gammaproteobacteria;o__Burkholderiales;f__Palsa-1005;g__;s__
KQGRSC.20.08_ma_bin.10_sub	83.64	8.32	80.95	3875265	4336	5436	0.581057	1.45247	Specialist	2.99493	d__Bacteria;p__Proteobacteria;c__Gammaproteobacteria;o__Burkholderiales;f__Palsa-1005;g__;s__
QYSC.20.08_me_bin.44	60.24	2.35	18.18	2532340	2992	3254	0.574182	1.27253	Uncategorized	8.46608	d__Bacteria;p__Proteobacteria;c__Gammaproteobacteria;o__Burkholderiales;f__Palsa-1005;g__;s__
DRR331387_me_bin.67_sub	68.53	3.24	25	2079783	2442	3666	0.608787	1.23729	Specialist	2.75186	d__Bacteria;p__Verrucomicrobiota;c__Verrucomicrobiae;o__Opitutales;f__Opitutaceae;g__IMCC26134;s__
DRR331402_me_bin.3	92.95	2.08	40	2570196	2599	8055	0.602974	1.24081	Specialist	3.94975	d__Bacteria;p__Verrucomicrobiota;c__Verrucomicrobiae;o__Opitutales;f__Opitutaceae;g__IMCC26134;s__
PLC2.1907_me_bin.120	82.31	2.88	0	4942757	4869	6037	0.641189	1.6303	Uncategorized	6.04133	d__Bacteria;p__Verrucomicrobiota;c__Verrucomicrobiae;o__Opitutales;f__Opitutaceae;g__Tous-C4FEB;s__
PLC2.1907_me_bin.43	87.07	3.61	14.29	5398217	5340	8156	0.419514	1.59219	Specialist	4.49247	d__Bacteria;p__Cyanobacteria;c__Cyanobacteriia;o__Cyanobacteriales;f__Nostocaceae;g__Nostoc;s__
SRR5275924_bin_me_45	96.16	2	70	6417055	6462	16720	0.42974	1.71462	Specialist	4.35637	d__Bacteria;p__Cyanobacteria;c__Cyanobacteriia;o__Cyanobacteriales;f__Nostocaceae;g__;s__
DKMDC3.1807_me_bin.36	73.93	2.03	28.57	2491679	2875	4401	0.705183	1.27415	Specialist	11.0701	d__Bacteria;p__Actinobacteriota;c__Actinomycetia;o__Propionibacteriales;f__Nocardioidaceae;g__Nocardioides;s__
TGLC1.1908_me_bin.149	82.68	4.4	20	3053316	3257	8096	0.690497	1.38723	Uncategorized	10.0325	d__Bacteria;p__Actinobacteriota;c__Actinomycetia;o__Propionibacteriales;f__Nocardioidaceae;g__Nocardioides;s__
DRR331390_me_bin.21	92.63	1.32	75	2619669	2522	23032	0.514159	1.2435	Specialist	1.58625	d__Bacteria;p__Proteobacteria;c__Gammaproteobacteria;o__Burkholderiales;f__Nitrosomonadaceae;g__Nitrosospira;s__
DRR331396_ma_bin.9	76.65	6.4	33.33	2669770	3016	4717	0.483107	1.26695	Generalist	34.733	d__Bacteria;p__Actinobacteriota;c__Actinomycetia;o__Nanopelagicales;f__Nanopelagicaceae;g__PALSA-747;s__
DRR331405_ma_bin.9	91.07	2.89	100	2104923	2187	13107	0.503533	1.20103	Specialist	9.59708	d__Bacteria;p__Actinobacteriota;c__Actinomycetia;o__Nanopelagicales;f__Nanopelagicaceae;g__PALSA-747;s__
DRR331406_me_bin.60	79.48	1.05	0	1806778	1966	8139	0.498151	1.23205	Specialist	2.8231	d__Bacteria;p__Actinobacteriota;c__Actinomycetia;o__Nanopelagicales;f__Nanopelagicaceae;g__QYPT01;s__
ERR1201177_bin_ma_5_sub	59.2	8.75	56.67	2011764	2672	1678	0.503762	1.20852	Specialist	19.0639	d__Bacteria;p__Actinobacteriota;c__Actinomycetia;o__Nanopelagicales;f__Nanopelagicaceae;g__PALSA-747;s__
SRR5275929_bin_me_25	90.32	0	0	1523846	1544	34921	0.50529	1.15356	Specialist	22.0919	d__Bacteria;p__Actinobacteriota;c__Actinomycetia;o__Nanopelagicales;f__Nanopelagicaceae;g__PALSA-747;s__
TGLSC.20.08_ma_bin.14	93.87	4	9.09	7767390	6736	23618	0.700311	1.76468	Specialist	8.54961	d__Bacteria;p__Myxococcota;c__Polyangia;o__Nannocystales;f__Nannocystaceae;g__Nannocystis;s__
DRR331395_me_bin.24	95.16	1.87	60	7459693	7301	9923	0.659312	1.80215	Uncategorized	8.68531	d__Bacteria;p__Myxococcota;c__Myxococcia;o__Myxococcales;f__Myxococcaceae;g__Archangium_A;s__
MGGQSC.20.08_me_bin.53	72.77	5.52	7.14	5306025	6045	3586	0.681326	1.63246	Uncategorized	4.4256	d__Bacteria;p__Myxococcota;c__Myxococcia;o__Myxococcales;f__Myxococcaceae;g__;s__
PLC2.1907_ma_bin.132_sub	70.6	7.7	0	3643785	4469	3202	0.552213	1.38865	Uncategorized	6.92856	d__Bacteria;p__Myxococcota;c__Myxococcia;o__Myxococcales;f__Myxococcaceae;g__;s__
PLC2.1907_me_bin.82	92.58	1.02	33.33	5326852	5298	7963	0.671006	1.56077	Uncategorized	5.08857	d__Bacteria;p__Myxococcota;c__Myxococcia;o__Myxococcales;f__Myxococcaceae;g__;s__
PLC3.1907_me_bin.101	94.52	2.58	0	4378585	4120	17934	0.641666	1.54895	Uncategorized	12.1916	d__Bacteria;p__Myxococcota;c__Myxococcia;o__Myxococcales;f__Myxococcaceae;g__;s__
DRR331393_me_bin.91	96.57	2.85	83.33	3913622	4048	13902	0.717999	1.47828	Generalist	19.1528	d__Bacteria;p__Actinobacteriota;c__Actinomycetia;o__Mycobacteriales;f__Mycobacteriaceae;g__X156;s__
QYSC.20.08_me_bin.78	96.41	1.29	33.33	2584696	2517	20669	0.440232	1.18563	Specialist	1.09135	d__Bacteria;p__Proteobacteria;c__Gammaproteobacteria;o__Pseudomonadales;f__Moraxellaceae;g__HYN0046;s__
DKMDC3.1807_me_bin.37	74.16	0.6	0	2812962	3146	3512	0.681508	1.35058	Generalist	16.8035	d__Bacteria;p__Actinobacteriota;c__Acidimicrobiia;o__Acidimicrobiales;f__Microtrichaceae;g__IMCC26207;s__
DDSC1.1611_me_bin.21	85.62	6.14	26.67	2739952	3100	4975	0.686833	1.32393	Uncategorized	9.88665	d__Bacteria;p__Actinobacteriota;c__Actinomycetia;o__Actinomycetales;f__Microbacteriaceae;g__UBA10887;s__
DKMDC2.1807_me_bin.102	88.44	2.99	15.79	2868372	3123	6387	0.657445	1.35451	Uncategorized	14.1087	d__Bacteria;p__Actinobacteriota;c__Actinomycetia;o__Actinomycetales;f__Microbacteriaceae;g__Glaciihabitans;s__
DKMDC2.1807_me_bin.24	97.04	5.38	42.86	3055473	3265	12170	0.636044	1.38695	Generalist	17.4685	d__Bacteria;p__Actinobacteriota;c__Actinomycetia;o__Actinomycetales;f__Microbacteriaceae;g__Rhodoglobus;s__
DRR331391_S1C7521	85.77	0	0	1970579	1916	93568	0.630727	1.20048	Specialist	8.32934	d__Bacteria;p__Actinobacteriota;c__Actinomycetia;o__Actinomycetales;f__Microbacteriaceae;g__Rhodoglobus;s__
DRR331392_me_bin.29_sub	90.67	3.16	66.67	2820027	3003	9353	0.649808	1.36249	Specialist	12.5806	d__Bacteria;p__Actinobacteriota;c__Actinomycetia;o__Actinomycetales;f__Microbacteriaceae;g__UBA10887;s__
DRR331403_ma_bin.2	96	4.55	70	3642840	3964	9204	0.632243	1.47134	Specialist	15.8191	d__Bacteria;p__Actinobacteriota;c__Actinomycetia;o__Actinomycetales;f__Microbacteriaceae;g__UBA10887;s__
KQGRSC.20.08_me_bin.53	94.66	3.51	33.33	2851914	3027	11109	0.649033	1.33773	Specialist	14.4556	d__Bacteria;p__Actinobacteriota;c__Actinomycetia;o__Actinomycetales;f__Microbacteriaceae;g__UBA10887;s__
PLC1.1907_me_bin.78	94.28	1.77	33.33	2547671	2721	11942	0.686582	1.29553	Specialist	5.5884	d__Bacteria;p__Actinobacteriota;c__Actinomycetia;o__Actinomycetales;f__Microbacteriaceae;g__Schumannella;s__
QYC2.1908_me_bin.82	85.51	8.42	22.58	2065092	2308	5829	0.673819	1.23181	Uncategorized	15.7068	d__Bacteria;p__Actinobacteriota;c__Actinomycetia;o__Actinomycetales;f__Microbacteriaceae;g__Yonghaparkia;s__
SRR12327363_bin_ma_7	97.66	2.95	77.78	3170812	3249	11667	0.641392	1.38844	Uncategorized	41.5037	d__Bacteria;p__Actinobacteriota;c__Actinomycetia;o__Actinomycetales;f__Microbacteriaceae;g__UBA10887;s__
SRR5275903_bin_ma_1	96.09	2.61	44.44	3359723	3574	9970	0.631674	1.40989	Specialist	20.4556	d__Bacteria;p__Actinobacteriota;c__Actinomycetia;o__Actinomycetales;f__Microbacteriaceae;g__UBA10887;s__
SRR5275903_bin_ma_17_sub	99.13	1.94	11.11	4029027	4165	51478	0.647419	1.59138	Generalist	21.4752	d__Bacteria;p__Actinobacteriota;c__Actinomycetia;o__Actinomycetales;f__Microbacteriaceae;g__UBA10887;s__
SRR5275907_bin_me_44_sub	96.27	2.44	28.57	3353489	3590	15997	0.645731	1.47566	Generalist	27.8493	d__Bacteria;p__Actinobacteriota;c__Actinomycetia;o__Actinomycetales;f__Microbacteriaceae;g__Rhodoglobus;s__
SRR5275915_bin_me_51	98.99	0.76	0	2662774	2574	64813	0.661661	1.29869	Specialist	33.5484	d__Bacteria;p__Actinobacteriota;c__Actinomycetia;o__Actinomycetales;f__Microbacteriaceae;g__Schumannella;s__
SRR5275928_bin_me_31_sub	85.98	4.8	58.82	2655622	2866	7325	0.637584	1.37436	Uncategorized	25.192	d__Bacteria;p__Actinobacteriota;c__Actinomycetia;o__Actinomycetales;f__Microbacteriaceae;g__UBA10887;s__
SRR5275929_bin_me_7_sub	93.05	9.67	20.51	5554846	5760	9885	0.603905	1.80835	Generalist	25.1664	d__Bacteria;p__Actinobacteriota;c__Actinomycetia;o__Actinomycetales;f__Microbacteriaceae;g__UBA10887;s__
QYC3.1908_me_bin.116	92.83	0.14	100	1724374	1815	17267	0.411661	1.11854	Specialist	2.66269	d__Bacteria;p__Proteobacteria;c__Alphaproteobacteria;o__Micavibrionales;f__Micavibrionaceae;g__UBA1573;s__
DRR331387_me_bin.30	85.88	3.45	35.71	2354711	2734	5134	0.408037	1.24982	Uncategorized	7.23483	d__Bacteria;p__Proteobacteria;c__Gammaproteobacteria;o__Burkholderiales;f__Methylophilaceae;g__Methylotenera;s__
DRR331399_me_bin.19	92.82	1.67	28.57	2132250	2325	7818	0.401538	1.14151	Uncategorized	19.0444	d__Bacteria;p__Proteobacteria;c__Gammaproteobacteria;o__Burkholderiales;f__Methylophilaceae;g__Methylotenera_A;s__
SRR9965271_bin_ma_23_sub	99.45	3.41	75	2370120	2430	29447	0.427503	1.19312	Specialist	6.35639	d__Bacteria;p__Proteobacteria;c__Gammaproteobacteria;o__Burkholderiales;f__Methylophilaceae;g__Methylotenera_A;s__
MGGQSC.20.08_me_bin.76	95.2	1.13	33.33	3922338	3757	9915	0.719595	1.45878	Specialist	2.80143	d__Bacteria;p__Bacteroidota;c__Rhodothermia;o__Rhodothermales;f__MEBICO9517;g__;s__
DRR331390_me_bin.34	95.43	0.81	100	2176741	2289	11727	0.370298	1.2545	Specialist	3.60505	d__Bacteria;p__Firmicutes_A;c__Clostridia;o__Lutisporales;f__Lutisporaceae;g__;s__
ERR1201182_bin_me_14	99.19	4.03	0	3577690	3462	151597	0.362134	1.45132	Specialist	1.10023	d__Bacteria;p__Firmicutes_A;c__Clostridia;o__Lutisporales;f__Lutisporaceae;g__GWB2-37-7;s__
DRR331397_me_bin.2	92.45	0.83	60	3804588	3967	11683	0.458175	1.43961	Specialist	6.80865	d__Bacteria;p__Cyanobacteria;c__Cyanobacteriia;o__Leptolyngbyales;f__Leptolyngbyaceae;g__Alkalinema;s__
DRR331399_ma_bin.59_sub	57.67	4.71	13.33	3582932	4648	1894	0.491635	1.4	Uncategorized	12.3468	d__Bacteria;p__Cyanobacteria;c__Cyanobacteriia;o__Leptolyngbyales;f__Leptolyngbyaceae;g__Phormidesmis_A;s__
ERR1201175_bin_me_6	96.03	0.59	66.67	4016809	4110	15660	0.49534	1.4049	Specialist	16.8618	d__Bacteria;p__Cyanobacteria;c__Cyanobacteriia;o__Leptolyngbyales;f__Leptolyngbyaceae;g__Alkalinema;s__
KQGRSC.20.08_ma_bin.16_sub	83.39	9.17	54.1	6031317	6268	13803	0.492553	1.73003	Generalist	39.0546	d__Bacteria;p__Cyanobacteria;c__Cyanobacteriia;o__Leptolyngbyales;f__Leptolyngbyaceae;g__Phormidesmis_A;s__
MGGQSC.20.08_me_bin.51	94.93	1.42	66.67	4626583	4601	11487	0.485012	1.50141	Specialist	11.2587	d__Bacteria;p__Cyanobacteria;c__Cyanobacteriia;o__Leptolyngbyales;f__Leptolyngbyaceae;g__ULC077BIN1;s__
SRR9965271_bin_me_6	82.83	2.12	60	3171898	3518	5612	0.504715	1.35294	Uncategorized	22.399	d__Bacteria;p__Cyanobacteria;c__Cyanobacteriia;o__Leptolyngbyales;f__Leptolyngbyaceae;g__Alkalinema;s__
TGLSC.20.08_me_bin.13	90.29	1.85	33.33	4107181	4188	9498	0.488471	1.437	Uncategorized	11.8961	d__Bacteria;p__Cyanobacteria;c__Cyanobacteriia;o__Leptolyngbyales;f__Leptolyngbyaceae;g__Phormidesmis_A;s__
DRR331406_me_bin.78	79.09	6.83	42.11	2164838	2272	3588	0.394749	1.23187	Specialist	4.19147	d__Bacteria;p__Bacteroidota;c__Bacteroidia;o__Bacteroidales;f__Lentimicrobiaceae;g__;s__
PLSC.18_me_bin.119	94.14	2.69	0	3381206	2876	46556	0.408527	1.3777	Specialist	1.44679	d__Bacteria;p__Bacteroidota;c__Bacteroidia;o__Bacteroidales;f__Lentimicrobiaceae;g__;s__
QYSC.20.08_me_bin.28	94.86	1.88	40	2987308	2574	34148	0.451844	1.33597	Specialist	1.89985	d__Bacteria;p__Bacteroidota;c__Bacteroidia;o__Bacteroidales;f__Lentimicrobiaceae;g__;s__
TGLC3.1908_me_bin.137_sub	61.23	4.36	0	2130151	2413	3748	0.371862	1.26542	Uncategorized	6.59881	d__Bacteria;p__Firmicutes_A;c__Clostridia;o__Lachnospirales;f__Lachnospiraceae;g__Herbinix;s__
SRR5275910_bin_me_37	99.67	3.96	0	4675626	4116	32403	0.52853	1.62681	Uncategorized	25.276	d__Bacteria;p__Chloroflexota;c__Ktedonobacteria;o__Ktedonobacterales;f__Ktedonobacteraceae;g__;s__
DRR331391_me_bin.28	94.96	2.61	60	5536873	5175	8184	0.683921	1.62208	Uncategorized	13.4965	d__Bacteria;p__Planctomycetota;c__Planctomycetes;o__Isosphaerales;f__Isosphaeraceae;g__;s__
DRR331402_me_bin.37	91.45	1.16	0	5919419	5301	13120	0.665388	1.67405	Uncategorized	15.4047	d__Bacteria;p__Planctomycetota;c__Planctomycetes;o__Isosphaerales;f__Isosphaeraceae;g__;s__
DRR331403_me_bin.24	92.53	5.23	0	5724309	5517	7806	0.706446	1.68845	Specialist	6.99362	d__Bacteria;p__Planctomycetota;c__Planctomycetes;o__Isosphaerales;f__Isosphaeraceae;g__;s__
DRR331404_ma_bin.83	66.95	8.72	10	6100118	6899	2518	0.687184	1.64164	Specialist	4.35694	d__Bacteria;p__Planctomycetota;c__Planctomycetes;o__Isosphaerales;f__Isosphaeraceae;g__;s__
DRR331404_me_bin.62_sub	74.77	4.35	57.14	4837691	4743	4387	0.608248	1.58712	Specialist	3.59834	d__Bacteria;p__Planctomycetota;c__Planctomycetes;o__Isosphaerales;f__Isosphaeraceae;g__;s__
DRR331406_me_bin.66	66.61	2.33	0	4410864	4532	4431	0.568885	1.51537	Uncategorized	5.58044	d__Bacteria;p__Planctomycetota;c__Planctomycetes;o__Isosphaerales;f__Isosphaeraceae;g__;s__
SRR5275926_S1C9095_sub	92.69	1.16	0	4625019	4284	13736	0.697473	1.5695	Generalist	20.141	d__Bacteria;p__Planctomycetota;c__Planctomycetes;o__Isosphaerales;f__Isosphaeraceae;g__;s__
DKMDC1.1807_me_bin.66	97.02	7.69	0	4724858	5003	8158	0.639486	1.62541	Uncategorized	13.1144	d__Bacteria;p__Actinobacteriota;c__Acidimicrobiia;o__Acidimicrobiales;f__Ilumatobacteraceae;g__Ilumatobacter;s__
DKMDC3.1807_me_bin.143	88.46	3.85	16.67	3512787	3780	6124	0.644316	1.47556	Uncategorized	10.7494	d__Bacteria;p__Actinobacteriota;c__Acidimicrobiia;o__Acidimicrobiales;f__Ilumatobacteraceae;g__UBA668;s__
DRR331400_me_bin.16	61.93	0.95	0	2040048	2617	2627	0.655928	1.33179	Specialist	13.8438	d__Bacteria;p__Actinobacteriota;c__Acidimicrobiia;o__Acidimicrobiales;f__Ilumatobacteraceae;g__;s__
DRR331405_me_bin.43	97.44	2.99	0	4874267	4673	70615	0.640432	1.6625	Specialist	6.29419	d__Bacteria;p__Actinobacteriota;c__Acidimicrobiia;o__Acidimicrobiales;f__Ilumatobacteraceae;g__;s__
PLSC.18_me_bin.47	96.58	2.14	0	5075337	5184	23588	0.643302	1.73125	Generalist	28.0513	d__Bacteria;p__Actinobacteriota;c__Acidimicrobiia;o__Acidimicrobiales;f__Ilumatobacteraceae;g__;s__
QYSC.20.08_me_bin.6	98.01	2.99	50	3727830	3710	31312	0.661963	1.51455	Uncategorized	16.1598	d__Bacteria;p__Actinobacteriota;c__Acidimicrobiia;o__Acidimicrobiales;f__Ilumatobacteraceae;g__;s__
TGLC1.1908_me_bin.90	85.75	1.45	0	3150898	3340	6126	0.677111	1.38854	Uncategorized	12.7312	d__Bacteria;p__Actinobacteriota;c__Acidimicrobiia;o__Acidimicrobiales;f__Ilumatobacteraceae;g__VFMC01;s__
DRR331397_me_bin.4	95.89	1.1	80	4795463	4529	30010	0.592694	1.56081	Uncategorized	18.8174	d__Bacteria;p__Bacteroidota;c__Bacteroidia;o__Cytophagales;f__Hymenobacteraceae;g__Hymenobacter;s__
SRR5275902_bin_me_36_sub	95.34	2.48	60	4742128	4559	14778	0.595566	1.55404	Generalist	50.0343	d__Bacteria;p__Bacteroidota;c__Bacteroidia;o__Cytophagales;f__Hymenobacteraceae;g__Hymenobacter;s__
SRR5275903_bin_me_30	92.62	1.93	28.57	4778888	4698	12530	0.610042	1.60227	Specialist	10.7672	d__Bacteria;p__Bacteroidota;c__Bacteroidia;o__Cytophagales;f__Hymenobacteraceae;g__Hymenobacter;s__
PLC2.1907_ma_bin.152	65.25	0.88	0	2499551	3118	2098	0.664697	1.22289	Uncategorized	3.89237	d__Bacteria;p__Acidobacteriota;c__Holophagae;o__Holophagales;f__Holophagaceae;g__Geothrix;s__
PLSC.18_me_bin.108_sub	70.87	4.82	0	2578713	2847	4501	0.607816	1.33618	Specialist	1.04793	d__Bacteria;p__Acidobacteriota;c__Holophagae;o__Holophagales;f__Holophagaceae;g__Holophaga;s__
PLSC.18_me_bin.20	93.25	3.51	0	3718183	3444	11262	0.66665	1.40682	Specialist	1.09048	d__Bacteria;p__Acidobacteriota;c__Holophagae;o__Holophagales;f__Holophagaceae;g__Holophaga;s__
QYSC.20.08_ma_bin.108	83.72	6.34	16.67	3406720	3949	3411	0.602709	1.3461	Specialist	1.46558	d__Bacteria;p__Acidobacteriota;c__Holophagae;o__Holophagales;f__Holophagaceae;g__Holophaga;s__
DDSC1.1611_ma_bin.148_sub	69.85	10	0	3782178	4277	2493	0.615053	1.40807	Uncategorized	9.1343	d__Bacteria;p__Chloroflexota;c__Chloroflexia;o__Chloroflexales;f__Herpetosiphonaceae;g__;s__
DRR331399_me_bin.33	87.05	3.18	50	4457620	4379	6215	0.551482	1.50825	Specialist	9.37272	d__Bacteria;p__Chloroflexota;c__Chloroflexia;o__Chloroflexales;f__Herpetosiphonaceae;g__Herpetosiphon;s__
DRR331401_me_bin.86	81.4	1.47	14.29	6301462	6478	6617	0.676202	1.72377	Uncategorized	8.87141	d__Bacteria;p__Myxococcota;c__Polyangia;o__Haliangiales;f__Haliangiaceae;g__;s__
DRR331404_me_bin.98_sub	96.62	1.77	0	6916790	6299	26001	0.655811	1.77457	Specialist	5.80463	d__Bacteria;p__Myxococcota;c__Polyangia;o__Haliangiales;f__Haliangiaceae;g__;s__
KQGRSC.20.08_me_bin.47	94.19	1.65	25	7574120	6737	24249	0.699511	1.80579	Specialist	1.18956	d__Bacteria;p__Myxococcota;c__Polyangia;o__Haliangiales;f__Haliangiaceae;g__;s__
SRR5275915_bin_me_26	96.45	2.78	14.29	7866452	7169	77885	0.660047	1.86435	Uncategorized	20.1928	d__Bacteria;p__Myxococcota;c__Polyangia;o__Haliangiales;f__Haliangiaceae;g__;s__
TGLC3.1908_ma_bin.39	99.03	1.01	0	5374887	4775	37304	0.572614	1.60407	Specialist	4.23093	d__Bacteria;p__Desulfobacterota;c__Desulfuromonadia;o__Geobacterales;f__Geobacteraceae;g__Citrifermentans;s__
DDSC3.1611_me_bin.64	94.83	9.84	44.74	4039208	4089	6143	0.643533	1.47313	Uncategorized	18.9221	d__Bacteria;p__Gemmatimonadota;c__Gemmatimonadetes;o__Gemmatimonadales;f__Gemmatimonadaceae;g__Gemmatimonas;s__
DRR331387_S1C9645	94.99	3.3	0	3707715	3614	11287	0.591658	1.4321	Specialist	1.22189	d__Bacteria;p__Gemmatimonadota;c__Gemmatimonadetes;o__Gemmatimonadales;f__Gemmatimonadaceae;g__;s__
DRR331403_me_bin.2	97.25	2.2	0	4192977	3766	34255	0.652461	1.49917	Specialist	11.7071	d__Bacteria;p__Gemmatimonadota;c__Gemmatimonadetes;o__Gemmatimonadales;f__Gemmatimonadaceae;g__2013-60CM-65-52;s__
DRR331406_me_bin.7	89.51	2.2	0	4484004	4256	15432	0.649288	1.53958	Specialist	4.29469	d__Bacteria;p__Gemmatimonadota;c__Gemmatimonadetes;o__Gemmatimonadales;f__Gemmatimonadaceae;g__2013-60CM-65-52;s__
DRR331406_S1C1806	95.05	2.2	0	3951632	3532	39168	0.583754	1.46172	Specialist	4.02513	d__Bacteria;p__Gemmatimonadota;c__Gemmatimonadetes;o__Gemmatimonadales;f__Gemmatimonadaceae;g__;s__
ERR1201178_bin_me_15	94.51	1.1	0	3757095	3308	29555	0.656649	1.39705	Specialist	15.1343	d__Bacteria;p__Gemmatimonadota;c__Gemmatimonadetes;o__Gemmatimonadales;f__Gemmatimonadaceae;g__;s__
KQGRSC.20.08_me_bin.33	64.04	2.95	84.62	3034410	2790	19217	0.664828	1.36648	Specialist	3.39015	d__Bacteria;p__Gemmatimonadota;c__Gemmatimonadetes;o__Gemmatimonadales;f__Gemmatimonadaceae;g__;s__
KQGRSC.20.08_me_bin.63_sub	81.29	3.46	0	5006964	5011	6725	0.586912	1.5523	Specialist	1.33661	d__Bacteria;p__Gemmatimonadota;c__Gemmatimonadetes;o__Gemmatimonadales;f__Gemmatimonadaceae;g__;s__
MGGQSC.20.08_me_bin.60	98.35	4.4	0	4887419	4391	30826	0.592836	1.56763	Uncategorized	10.9133	d__Bacteria;p__Gemmatimonadota;c__Gemmatimonadetes;o__Gemmatimonadales;f__Gemmatimonadaceae;g__;s__
MGGQSC.20.08_S1C11642	85.39	1.1	0	3335307	2913	48588	0.663003	1.37652	Specialist	6.10877	d__Bacteria;p__Gemmatimonadota;c__Gemmatimonadetes;o__Gemmatimonadales;f__Gemmatimonadaceae;g__;s__
QYC1.1908_me_bin.2	54.49	1.71	0	1928209	2201	2864	0.643871	1.23135	Uncategorized	12.3294	d__Bacteria;p__Gemmatimonadota;c__Gemmatimonadetes;o__Gemmatimonadales;f__Gemmatimonadaceae;g__Gemmatimonas;s__
SRR5275927_bin_me_37	95.79	2.4	20	4911982	4474	22968	0.635996	1.55936	Specialist	2.72339	d__Bacteria;p__Gemmatimonadota;c__Gemmatimonadetes;o__Gemmatimonadales;f__Gemmatimonadaceae;g__;s__
SRR9965271_bin_me_44	94.51	2.75	0	2699105	2741	10400	0.67652	1.30353	Specialist	1.02018	d__Bacteria;p__Gemmatimonadota;c__Gemmatimonadetes;o__Gemmatimonadales;f__Gemmatimonadaceae;g__Fen-1231;s__
DRR331406_me_bin.4	77.04	2.71	33.33	4578016	4510	5221	0.585305	1.55324	Specialist	4.22691	d__Bacteria;p__Planctomycetota;c__Planctomycetes;o__Gemmatales;f__Gemmataceae;g__Fimbriiglobus;s__
KQGRSC.20.08_me_bin.40_sub	60.71	2.43	33.33	2638830	2925	2827	0.609854	1.29931	Uncategorized	12.0541	d__Bacteria;p__Planctomycetota;c__Planctomycetes;o__Gemmatales;f__Gemmataceae;g__;s__
KQGRSC.20.08_me_bin.45_sub	54.81	2.6	25	3450960	3782	3140	0.631232	1.44648	Specialist	2.07754	d__Bacteria;p__Planctomycetota;c__Planctomycetes;o__Gemmatales;f__Gemmataceae;g__Fimbriiglobus;s__
MGGQSC.20.08_me_bin.49_sub	82.31	6.39	45.45	4264094	4415	4400	0.632135	1.48957	Uncategorized	8.2384	d__Bacteria;p__Planctomycetota;c__Planctomycetes;o__Gemmatales;f__Gemmataceae;g__Fimbriiglobus;s__
QYC3.1908_me_bin.43	54.6	2.39	66.67	3497775	3667	3270	0.623628	1.45127	Uncategorized	13.6156	d__Bacteria;p__Planctomycetota;c__Planctomycetes;o__Gemmatales;f__Gemmataceae;g__Fimbriiglobus;s__
DDSC1.1611_me_bin.75	77.47	6.24	6.25	4675263	4679	5067	0.66084	1.44488	Uncategorized	6.01873	d__Bacteria;p__Myxococcota;c__UBA727;o__UBA727;f__GCA-2721815;g__;s__
DRR331390_me_bin.16	93.44	1.54	25	2562972	2486	20923	0.484438	1.22259	Specialist	2.73271	d__Bacteria;p__Proteobacteria;c__Gammaproteobacteria;o__Burkholderiales;f__Gallionellaceae;g__Nitrotoga;s__
QYC2.1908_me_bin.151	93.36	2.68	23.53	4103178	4048	16045	0.674778	1.6426	Uncategorized	7.75748	d__Bacteria;p__Proteobacteria;c__Gammaproteobacteria;o__Burkholderiales;f__Ga0077523;g__;s__
TGLC1.1908_me_bin.116	95.28	7.79	0	3430524	3482	12470	0.70631	1.39502	Specialist	5.88524	d__Bacteria;p__Actinobacteriota;c__Actinomycetia;o__Nanopelagicales;f__FW305-bin1;g__;s__
MGGQSC.20.08_me_bin.97	52.78	0.92	71.43	1718838	1816	5945	0.343234	1.21182	Uncategorized	11.4113	d__Bacteria;p__Bacteroidota;c__Bacteroidia;o__Flavobacteriales;f__Flavobacteriaceae;g__Flavobacterium;s__
DRR331387_ma_bin.13	88.66	7.13	54.55	4011510	4306	4385	0.512792	1.41315	Specialist	2.38717	d__Bacteria;p__Armatimonadota;c__Fimbriimonadia;o__Fimbriimonadales;f__Fimbriimonadaceae;g__Fimbriimonas;s__
QYSC.20.08_me_bin.59	97.56	4.15	0	3895612	4198	15880	0.552745	1.42514	Specialist	4.03621	d__Bacteria;p__Proteobacteria;c__Gammaproteobacteria;o__Burkholderiales;f__Ferrovaceae;g__;s__
QYSC.20.08_S1C6126	93.87	4.72	50	1710178	1794	16571	0.455813	1.23497	Specialist	1.74264	d__Bacteria;p__Firmicutes;c__Bacilli;o__Erysipelotrichales;f__Erysipelotrichaceae;g__GWE2-51-13;s__
TGLC2.1908_ma_bin.4	99.06	0.94	0	2094053	2167	231966	0.336353	1.28471	Specialist	3.72695	d__Bacteria;p__Firmicutes;c__Bacilli;o__Erysipelotrichales;f__Erysipelotrichaceae;g__UBA2212;s__
KQGRSC.20.08_me_bin.31_sub	74.89	9.64	24.53	6855324	7356	4146	0.474978	1.88802	Uncategorized	11.9166	d__Bacteria;p__Cyanobacteria;c__Cyanobacteriia;o__Elainellales;f__Elainellaceae;g__;s__
MGGQSC.20.08_me_bin.35_sub	93.74	3.66	22.73	6131462	6024	9629	0.481121	1.69479	Uncategorized	9.31556	d__Bacteria;p__Cyanobacteria;c__Cyanobacteriia;o__Elainellales;f__Elainellaceae;g__;s__
QYSC.20.08_me_bin.65	94.41	2.8	57.14	3251878	2968	25486	0.545088	1.5622	Specialist	1	d__Bacteria;p__Firmicutes_A;c__Clostridia;o__Acetivibrionales;f__DSM-8532;g__;s__
DKMDC1.1807_me_bin.44	93.56	3.83	16.67	3895988	3792	21853	0.66078	1.42671	Uncategorized	8.68535	d__Bacteria;p__Actinobacteriota;c__Actinomycetia;o__Actinomycetales;f__Dermatophilaceae;g__UBA4719;s__
DKMDC1.1807_me_bin.98	89.41	3.42	15.38	3293698	3392	12197	0.65924	1.36689	Uncategorized	11.197	d__Bacteria;p__Actinobacteriota;c__Actinomycetia;o__Actinomycetales;f__Dermatophilaceae;g__UBA4719;s__
DRR331399_me_bin.7	91.8	1.64	0	3399814	3720	6543	0.67383	1.37097	Specialist	7.69932	d__Bacteria;p__Actinobacteriota;c__Actinomycetia;o__Actinomycetales;f__Dermatophilaceae;g__UBA4719;s__
ERR1201176_bin_me_19	95.85	3.73	0	3489465	3793	7736	0.662713	1.39988	Specialist	12.4503	d__Bacteria;p__Actinobacteriota;c__Actinomycetia;o__Actinomycetales;f__Dermatophilaceae;g__;s__
QYSC.20.08_me_bin.98_sub	88.77	3.6	23.53	2826680	2924	9437	0.669052	1.30342	Specialist	6.29573	d__Bacteria;p__Actinobacteriota;c__Actinomycetia;o__Actinomycetales;f__Dermatophilaceae;g__UBA4719;s__
PLSC.18_me_bin.29	88.78	4.32	5.26	2431229	2517	8891	0.655411	1.2803	Specialist	1.54156	d__Bacteria;p__Actinobacteriota;c__Actinomycetia;o__Actinomycetales;f__Demequinaceae;g__Demequina;s__
QYSC.20.08_me_bin.19	93.06	5.49	30.77	2164574	2139	31917	0.691938	1.23904	Specialist	1	d__Bacteria;p__Actinobacteriota;c__Actinomycetia;o__Actinomycetales;f__Demequinaceae;g__;s__
DRR331397_me_bin.17	94.2	1.91	20	4233763	4311	7226	0.66498	1.48602	Specialist	4.81348	d__Bacteria;p__Deinococcota;c__Deinococci;o__Deinococcales;f__Deinococcaceae;g__Deinococcus;s__
DRR331399_ma_bin.37	87.92	1.69	0	2935657	3352	3356	0.558826	1.28582	Uncategorized	16.8437	d__Bacteria;p__Deinococcota;c__Deinococci;o__Deinococcales;f__Deinococcaceae;g__;s__
SRR5275924_bin_me_31	91.53	2.12	0	3812512	3786	8037	0.643686	1.41561	Generalist	35.9545	d__Bacteria;p__Deinococcota;c__Deinococci;o__Deinococcales;f__Deinococcaceae;g__Deinococcus;s__
DKMDC2.1807_S1C17148	96.73	1.19	25	3672253	3290	45424	0.353099	1.36946	Uncategorized	9.00059	d__Bacteria;p__Bacteroidota;c__Bacteroidia;o__Cytophagales;f__Cytophagaceae;g__Cytophaga;s__
DRR331402_me_bin.14_sub	95.92	0.6	50	3538451	3299	22330	0.353419	1.37637	Specialist	6.31719	d__Bacteria;p__Bacteroidota;c__Bacteroidia;o__Cytophagales;f__Cytophagaceae;g__;s__
SRR5275929_bin_me_36	98.51	0.6	0	3977883	3744	18623	0.351856	1.40773	Uncategorized	15.605	d__Bacteria;p__Bacteroidota;c__Bacteroidia;o__Cytophagales;f__Cytophagaceae;g__Cytophaga;s__
SRR9965271_bin_me_25	93.48	4.47	52.63	3545750	3433	8492	0.394597	1.36183	Specialist	2.81293	d__Bacteria;p__Bacteroidota;c__Bacteroidia;o__Cytophagales;f__Cytophagaceae;g__REBA01;s__
QYSC.20.08_me_bin.105	92.95	2.78	66.67	2804172	2784	22015	0.684882	1.3637	Specialist	5.51642	d__Bacteria;p__Chloroflexota;c__Ellin6529;o__CSP1-4;f__CSP1-4;g__SPCO01;s__
PLSC.18_me_bin.13	63.39	0	0	800825	895	5953	0.55899	1.08615	Specialist	1.87593	d__Bacteria;p__Caldisericota;c__Caldisericia;o__Cryosericales;f__Cryosericaceae;g__Cryosericum;s__
MGGQSC.20.08_S1C2355	95.78	1.41	71.43	3667788	3647	14271	0.436412	1.37663	Specialist	10.2235	d__Bacteria;p__Cyanobacteria;c__Cyanobacteriia;o__Cyanobacteriales;f__Coleofasciculaceae;g__;s__
TGLC2.1908_S1C6915	82.54	0.21	0	2539465	2569	16828	0.463244	1.30065	Specialist	2.07433	d__Bacteria;p__Firmicutes_A;c__Clostridia;o__Clostridiales;f__Clostridiaceae;g__;s__
DRR331396_me_bin.36	73.58	5.3	44.44	4942157	5055	4414	0.568668	1.60864	Specialist	3.08727	d__Bacteria;p__Armatimonadota;c__Chthonomonadetes;o__Chthonomonadales;f__Chthonomonadaceae;g__;s__
DRR331403_me_bin.1	93.52	0.93	100	4999346	4370	14190	0.565349	1.55641	Uncategorized	15.888	d__Bacteria;p__Armatimonadota;c__Chthonomonadetes;o__Chthonomonadales;f__Chthonomonadaceae;g__;s__
DRR331405_me_bin.61_sub	87.35	3.09	25	5343037	5036	10376	0.605856	1.68949	Specialist	5.6344	d__Bacteria;p__Armatimonadota;c__Chthonomonadetes;o__Chthonomonadales;f__Chthonomonadaceae;g__;s__
PLC2.1907_S1C5694	70.77	0	0	3522303	3527	4395	0.524334	1.41387	Uncategorized	8.7089	d__Bacteria;p__Armatimonadota;c__Chthonomonadetes;o__Chthonomonadales;f__Chthonomonadaceae;g__;s__
PLC3.1907_me_bin.97	85.11	3.81	40	4680932	4511	5149	0.599179	1.577	Uncategorized	9.19386	d__Bacteria;p__Armatimonadota;c__Chthonomonadetes;o__Chthonomonadales;f__Chthonomonadaceae;g__;s__
QYC2.1908_ma_bin.169	84.04	5.95	33.33	4625395	5363	2687	0.531476	1.49368	Uncategorized	7.13402	d__Bacteria;p__Armatimonadota;c__Chthonomonadetes;o__Chthonomonadales;f__Chthonomonadaceae;g__;s__
SRR5275908_bin_me_16	94.44	3.09	0	5456962	4661	35105	0.604876	1.70119	Uncategorized	21.6786	d__Bacteria;p__Armatimonadota;c__Chthonomonadetes;o__Chthonomonadales;f__Chthonomonadaceae;g__;s__
SRR5275918_bin_me_43	89.81	2.78	0	6971593	6190	20182	0.533889	1.78419	Generalist	28.5936	d__Bacteria;p__Armatimonadota;c__Chthonomonadetes;o__Chthonomonadales;f__Chthonomonadaceae;g__;s__
SRR5275925_bin_me_19	87.21	1.85	50	5151596	5017	6937	0.564215	1.63642	Generalist	24.3058	d__Bacteria;p__Armatimonadota;c__Chthonomonadetes;o__Chthonomonadales;f__Chthonomonadaceae;g__;s__
MGGQSC.20.08_me_bin.48_sub	55.69	1.35	0	2448151	2687	2887	0.63252	1.29022	Uncategorized	5.15559	d__Bacteria;p__Verrucomicrobiota;c__Verrucomicrobiae;o__Chthoniobacterales;f__Chthoniobacteraceae;g__;s__
MGGQSC.20.08_me_bin.12	73.23	3.35	76.19	2782381	3287	3685	0.415207	1.31547	Specialist	2.28285	d__Bacteria;p__Cyanobacteria;c__Cyanobacteriia;o__Cyanobacteriales;f__Chroococcidiopsidaceae;g__Aliterella;s__
MGGQSC.20.08_me_bin.16	94.5	2.08	33.33	6335052	5844	13474	0.672909	1.7986	Uncategorized	7.50357	d__Bacteria;p__Chloroflexota;c__Chloroflexia;o__Chloroflexales;f__Chloroflexaceae;g__OHK40;s__
QYC3.1908_me_bin.138	91.4	0.19	0	5315271	4907	7536	0.612685	1.66632	Uncategorized	11.5864	d__Bacteria;p__Chloroflexota;c__Chloroflexia;o__Chloroflexales;f__Chloroflexaceae;g__;s__
DDSC2.1611_me_bin.16_sub	88.39	8.32	63.08	3494290	3384	5741	0.403679	1.43343	Generalist	13.741	d__Bacteria;p__Bacteroidota;c__Bacteroidia;o__Chitinophagales;f__Chitinophagaceae;g__Ferruginibacter;s__
DDSC2.1611_me_bin.66	91.28	4.19	0	4265267	3987	9583	0.420084	1.46948	Uncategorized	11.8758	d__Bacteria;p__Bacteroidota;c__Bacteroidia;o__Chitinophagales;f__Chitinophagaceae;g__Ferruginibacter;s__
DRR331386_ma_bin.4_sub	64.08	4.24	91.67	1926174	2416	2463	0.342451	1.23536	Specialist	7.53034	d__Bacteria;p__Bacteroidota;c__Bacteroidia;o__Chitinophagales;f__Chitinophagaceae;g__Ferruginibacter;s__
DRR331386_me_bin.3	87.42	2.71	44.44	4455206	3884	11224	0.422626	1.47878	Specialist	2.06727	d__Bacteria;p__Bacteroidota;c__Bacteroidia;o__Chitinophagales;f__Chitinophagaceae;g__Ferruginibacter;s__
DRR331386_S1C3998	94.47	0.49	0	3485946	3016	39725	0.37938	1.35942	Specialist	4.16399	d__Bacteria;p__Bacteroidota;c__Bacteroidia;o__Chitinophagales;f__Chitinophagaceae;g__Ferruginibacter;s__
DRR331388_me_bin.10	86.1	2.56	50	3867469	3896	5347	0.35439	1.44299	Specialist	1.32867	d__Bacteria;p__Bacteroidota;c__Bacteroidia;o__Chitinophagales;f__Chitinophagaceae;g__;s__
DRR331390_me_bin.18	94.85	3.97	18.75	3197031	3080	12026	0.42637	1.38537	Specialist	4.39519	d__Bacteria;p__Bacteroidota;c__Bacteroidia;o__Chitinophagales;f__Chitinophagaceae;g__UBA2791;s__
DRR331390_me_bin.49	83.74	3.23	0	4367840	4155	6000	0.427559	1.56024	Specialist	2.36715	d__Bacteria;p__Bacteroidota;c__Bacteroidia;o__Chitinophagales;f__Chitinophagaceae;g__;s__
DRR331400_ma_bin.8_sub	76.61	5.09	42.86	2511137	2765	5229	0.348818	1.3351	Specialist	16.1379	d__Bacteria;p__Bacteroidota;c__Bacteroidia;o__Chitinophagales;f__Chitinophagaceae;g__Ferruginibacter;s__
DRR331400_me_bin.35	98.02	0.99	100	3557279	3303	13662	0.372827	1.37549	Specialist	2.65801	d__Bacteria;p__Bacteroidota;c__Bacteroidia;o__Chitinophagales;f__Chitinophagaceae;g__JJ008;s__
DRR331402_me_bin.7	68.61	2.46	25	2307526	2159	5515	0.384453	1.2063	Specialist	2.6277	d__Bacteria;p__Bacteroidota;c__Bacteroidia;o__Chitinophagales;f__Chitinophagaceae;g__Sediminibacterium;s__
DRR331402_S1C4441	91.49	1.51	33.33	2845044	2670	18593	0.365808	1.27929	Specialist	2.50998	d__Bacteria;p__Bacteroidota;c__Bacteroidia;o__Chitinophagales;f__Chitinophagaceae;g__;s__
DRR331404_me_bin.89	76.65	1.97	16.67	3151333	3347	4740	0.401483	1.37878	Uncategorized	9.78909	d__Bacteria;p__Bacteroidota;c__Bacteroidia;o__Chitinophagales;f__Chitinophagaceae;g__Sediminibacterium;s__
DRR331405_ma_bin.1	92.55	5.4	64.71	4736155	4194	9657	0.420185	1.48819	Specialist	3.91316	d__Bacteria;p__Bacteroidota;c__Bacteroidia;o__Chitinophagales;f__Chitinophagaceae;g__Ferruginibacter;s__
DRR331406_ma_bin.11	97.49	1.97	50	5180780	4649	46515	0.37093	1.63158	Specialist	8.09267	d__Bacteria;p__Bacteroidota;c__Bacteroidia;o__Chitinophagales;f__Chitinophagaceae;g__Ferruginibacter;s__
DRR331406_me_bin.34_sub	97.78	0.49	0	3234414	2815	43351	0.387114	1.31338	Specialist	3.11252	d__Bacteria;p__Bacteroidota;c__Bacteroidia;o__Chitinophagales;f__Chitinophagaceae;g__Palsa-955;s__
DRR331406_me_bin.6_sub	86.15	1.72	75	2616734	2486	12848	0.347275	1.27701	Specialist	9.23341	d__Bacteria;p__Bacteroidota;c__Bacteroidia;o__Chitinophagales;f__Chitinophagaceae;g__Ferruginibacter;s__
ERR1201176_S1C4110	97.78	0	0	3103308	2832	60507	0.347208	1.31316	Specialist	12.2328	d__Bacteria;p__Bacteroidota;c__Bacteroidia;o__Chitinophagales;f__Chitinophagaceae;g__Ferruginibacter;s__
KQGRSC.20.08_S1C6179	97.04	2.22	28.57	4742358	4195	52103	0.410438	1.53704	Specialist	1	d__Bacteria;p__Bacteroidota;c__Bacteroidia;o__Chitinophagales;f__Chitinophagaceae;g__Ferruginibacter;s__
MGGQSC.20.08_me_bin.81_sub	75.68	2.64	75	2320848	2396	8246	0.343669	1.27602	Uncategorized	20.9466	d__Bacteria;p__Bacteroidota;c__Bacteroidia;o__Chitinophagales;f__Chitinophagaceae;g__Ferruginibacter;s__
PLC1.1907_me_bin.41_sub	81.22	3.22	22.22	4074137	3903	4434	0.33142	1.4235	Uncategorized	8.86057	d__Bacteria;p__Bacteroidota;c__Bacteroidia;o__Chitinophagales;f__Chitinophagaceae;g__Ferruginibacter;s__
PLC3.1907_me_bin.35	98.28	1.77	75	5041434	4564	28118	0.373857	1.61196	Specialist	9.30652	d__Bacteria;p__Bacteroidota;c__Bacteroidia;o__Chitinophagales;f__Chitinophagaceae;g__Ferruginibacter;s__
QYC1.1908_me_bin.22	92.11	5.7	35	3505180	3417	6732	0.419083	1.37195	Uncategorized	12.7336	d__Bacteria;p__Bacteroidota;c__Bacteroidia;o__Chitinophagales;f__Chitinophagaceae;g__Ferruginibacter;s__
SRR5275912_bin_me_40	67.43	1.48	100	2310884	2047	22266	0.364155	1.30146	Specialist	3.20032	d__Bacteria;p__Bacteroidota;c__Bacteroidia;o__Chitinophagales;f__Chitinophagaceae;g__Hydrotalea;s__
SRR5275914_bin_ma_37	98.77	3.48	0	3805921	3514	26433	0.445708	1.42515	Uncategorized	9.44936	d__Bacteria;p__Bacteroidota;c__Bacteroidia;o__Chitinophagales;f__Chitinophagaceae;g__UBA8621;s__
SRR5275918_bin_ma_50_sub	80.17	4.38	7.69	2671615	3120	2627	0.43223	1.27762	Generalist	14.2137	d__Bacteria;p__Bacteroidota;c__Bacteroidia;o__Chitinophagales;f__Chitinophagaceae;g__Flavipsychrobacter;s__
SRR5275929_bin_me_8	99.26	1.28	40	5175244	4515	17239	0.380071	1.59967	Generalist	30.5238	d__Bacteria;p__Bacteroidota;c__Bacteroidia;o__Chitinophagales;f__Chitinophagaceae;g__Ferruginibacter;s__
SRR9965271_bin_ma_6	55.85	9.23	88.89	2080614	2731	1845	0.350294	1.30665	Specialist	7.15452	d__Bacteria;p__Bacteroidota;c__Bacteroidia;o__Chitinophagales;f__Chitinophagaceae;g__Ferruginibacter;s__
SRR9965271_bin_me_28	62	2.77	88.89	1832827	2095	2556	0.392764	1.2096	Specialist	10.3168	d__Bacteria;p__Bacteroidota;c__Bacteroidia;o__Chitinophagales;f__Chitinophagaceae;g__Ferruginibacter;s__
TGLC1.1908_me_bin.123	90.38	6.53	12.5	4796144	4534	5776	0.38828	1.55024	Specialist	4.962	d__Bacteria;p__Bacteroidota;c__Bacteroidia;o__Chitinophagales;f__Chitinophagaceae;g__Ferruginibacter;s__
TGLC2.1908_ma_bin.13_sub	60.25	0.74	0	2157313	2519	2704	0.370348	1.25991	Specialist	11.1115	d__Bacteria;p__Bacteroidota;c__Bacteroidia;o__Chitinophagales;f__Chitinophagaceae;g__Ferruginibacter;s__
TGLSC.20.08_me_bin.20	91.2	2.22	42.86	2759923	2752	15705	0.390075	1.30833	Uncategorized	14.9466	d__Bacteria;p__Bacteroidota;c__Bacteroidia;o__Chitinophagales;f__Chitinophagaceae;g__Ferruginibacter;s__
TGLSC.20.08_me_bin.52	94.83	1.48	40	4858294	4269	18335	0.418658	1.48048	Uncategorized	12.2278	d__Bacteria;p__Bacteroidota;c__Bacteroidia;o__Chitinophagales;f__Chitinophagaceae;g__Ferruginibacter;s__
TGLSC.20.08_me_bin.64_sub	79.01	5.58	47.06	3534011	3384	4669	0.363439	1.38412	Uncategorized	15.0301	d__Bacteria;p__Bacteroidota;c__Bacteroidia;o__Chitinophagales;f__Chitinophagaceae;g__Ferruginibacter;s__
ERR1201175_bin_me_3	92.3	1.12	75	3970819	3997	7565	0.455462	1.39744	Specialist	17.1483	d__Bacteria;p__Cyanobacteria;c__Cyanobacteriia;o__Cyanobacteriales;f__Chamaesiphonaceae;g__Chamaesiphon;s__
ERR1201183_bin_me_3	87.06	1.74	88.89	3512841	3539	8149	0.455023	1.37296	Specialist	7.27409	d__Bacteria;p__Cyanobacteria;c__Cyanobacteriia;o__Cyanobacteriales;f__Chamaesiphonaceae;g__Chamaesiphon;s__
SRR5275924_bin_ma_41_sub	80.74	4.11	70.83	3570030	3830	3753	0.462322	1.3892	Uncategorized	25.0534	d__Bacteria;p__Cyanobacteria;c__Cyanobacteriia;o__Cyanobacteriales;f__Chamaesiphonaceae;g__Chamaesiphon;s__
TGLSC.20.08_me_bin.29	92.74	2.7	78.57	3260050	3205	12439	0.455991	1.32098	Specialist	16.8387	d__Bacteria;p__Cyanobacteria;c__Cyanobacteriia;o__Cyanobacteriales;f__Chamaesiphonaceae;g__Chamaesiphon;s__
SRR5275912_bin_me_16	93.83	2.57	22.22	3305777	3536	7374	0.703807	1.42358	Uncategorized	9.19062	d__Bacteria;p__Actinobacteriota;c__Actinomycetia;o__Actinomycetales;f__Cellulomonadaceae;g__Cellulomonas;s__
DKMDC1.1807_me_bin.55	79.9	2.83	23.08	2457950	2892	4440	0.683374	1.26751	Generalist	12.3786	d__Bacteria;p__Proteobacteria;c__Alphaproteobacteria;o__Caulobacterales;f__Caulobacteraceae;g__Phenylobacterium;s__
DKMDC2.1807_me_bin.89	79.36	3.01	57.89	2042093	2504	3616	0.686694	1.16977	Specialist	7.20366	d__Bacteria;p__Proteobacteria;c__Alphaproteobacteria;o__Caulobacterales;f__Caulobacteraceae;g__Brevundimonas;s__
DRR331403_S1C50	96.81	1.6	11.11	3843962	3738	66217	0.641086	1.41582	Uncategorized	11.5218	d__Bacteria;p__Proteobacteria;c__Alphaproteobacteria;o__Caulobacterales;f__Caulobacteraceae;g__Palsa-881;s__
KQGRSC.20.08_me_bin.71	88.06	3.35	9.52	3411287	3875	6108	0.667123	1.35141	Uncategorized	12.3689	d__Bacteria;p__Proteobacteria;c__Alphaproteobacteria;o__Caulobacterales;f__Caulobacteraceae;g__Phenylobacterium;s__
SRR5275915_bin_me_17	91.42	1.75	11.11	3101620	3335	10785	0.641489	1.328	Generalist	35.2538	d__Bacteria;p__Proteobacteria;c__Alphaproteobacteria;o__Caulobacterales;f__Caulobacteraceae;g__Palsa-881;s__
KQGRSC.20.08_ma_bin.149_sub	51.56	2.83	8.33	2125324	2501	1838	0.536214	1.23347	Uncategorized	4.35003	d__Bacteria;p__Bacteroidota;c__Bacteroidia;o__Cytophagales;f__Catalimonadaceae;g__;s__
DRR331397_ma_bin.7_sub	95.37	5.25	71.43	3422363	3763	6155	0.585044	1.38878	Specialist	1.54343	d__Bacteria;p__Armatimonadota;c__BOG-944;o__Capsulimonadales;f__Capsulimonadaceae;g__;s__
DRR331397_me_bin.50	89.81	4.06	28.57	3698198	3884	11165	0.586016	1.4879	Specialist	1	d__Bacteria;p__Armatimonadota;c__BOG-944;o__Capsulimonadales;f__Capsulimonadaceae;g__;s__
DRR331402_me_bin.33_sub	80.2	6.75	41.67	2783879	3118	4000	0.578932	1.38745	Generalist	41.7007	d__Bacteria;p__Armatimonadota;c__BOG-944;o__Capsulimonadales;f__Capsulimonadaceae;g__;s__
DRR331402_me_bin.34	96.3	1.05	42.86	4835949	4742	18145	0.652549	1.59113	Uncategorized	40.3372	d__Bacteria;p__Armatimonadota;c__BOG-944;o__Capsulimonadales;f__Capsulimonadaceae;g__;s__
DRR331403_me_bin.20	86.12	4.01	66.67	4761918	5229	5705	0.636888	1.61444	Generalist	41.8697	d__Bacteria;p__Armatimonadota;c__BOG-944;o__Capsulimonadales;f__Capsulimonadaceae;g__;s__
PLSC.18_me_bin.116	90.43	1.85	0	3285155	3498	7867	0.581892	1.38649	Generalist	29.7567	d__Bacteria;p__Armatimonadota;c__BOG-944;o__Capsulimonadales;f__Capsulimonadaceae;g__;s__
SRR12327363_bin_me_4	87.86	0.31	100	3434778	3767	5736	0.586312	1.42195	Specialist	24.145	d__Bacteria;p__Armatimonadota;c__BOG-944;o__Capsulimonadales;f__Capsulimonadaceae;g__;s__
SRR5275901_bin_me_18_sub	84.72	1.03	100	4884830	5280	6434	0.63505	1.62439	Uncategorized	36.7866	d__Bacteria;p__Armatimonadota;c__BOG-944;o__Capsulimonadales;f__Capsulimonadaceae;g__;s__
SRR5275902_bin_me_2	80.77	2.78	66.67	3153614	3558	4363	0.578035	1.42804	Uncategorized	36.6849	d__Bacteria;p__Armatimonadota;c__BOG-944;o__Capsulimonadales;f__Capsulimonadaceae;g__;s__
QYSC.20.08_ma_bin.172	72.59	9.35	6.67	2347797	3260	2004	0.554088	1.2997	Specialist	1.62914	d__Archaea;p__Thermoplasmatota;c__Thermoplasmata;o__Methanomassiliicoccales;f__UBA472;g__;s__
SRR5275905_bin_me_22	92.59	0.93	100	4448781	4573	9268	0.640273	1.5466	Specialist	37.3572	d__Bacteria;p__Armatimonadota;c__BOG-944;o__Capsulimonadales;f__Capsulimonadaceae;g__;s__
SRR5275910_bin_me_42	94.36	0.93	0	4027809	4379	12164	0.569257	1.54557	Uncategorized	22.3456	d__Bacteria;p__Armatimonadota;c__BOG-944;o__Capsulimonadales;f__Capsulimonadaceae;g__;s__
SRR5275924_bin_me_7_sub	61.36	0.93	100	2053509	2422	3204	0.578544	1.26887	Generalist	37.3031	d__Bacteria;p__Armatimonadota;c__BOG-944;o__Capsulimonadales;f__Capsulimonadaceae;g__;s__
QYSC.20.08_S1C4164	83.56	0	0	727724	804	9552	0.318761	1.10917	Specialist	1.82112	d__Bacteria;p__Firmicutes;c__Bacilli;o__RF39;f__CAG-822;g__;s__
QYSC.20.08_me_bin.75	87.7	4.69	84.62	1814661	1856	9988	0.56844	1.31148	Specialist	1.00207	d__Bacteria;p__Firmicutes_A;c__Clostridia_A;o__Christensenellales;f__CAG-74;g__UBA1038;s__
DDSC1.1611_me_bin.83	54.97	2.45	28.57	1836931	2180	2845	0.665836	1.17564	Uncategorized	17.9969	d__Bacteria;p__Proteobacteria;c__Gammaproteobacteria;o__Burkholderiales;f__Burkholderiaceae;g__Rhizobacter;s__
DDSC1.1611_me_bin.89	93.32	3.57	33.33	3647182	3817	8955	0.66201	1.3254	Uncategorized	13.2056	d__Bacteria;p__Proteobacteria;c__Gammaproteobacteria;o__Burkholderiales;f__Burkholderiaceae;g__Rhizobacter;s__
DKMDC1.1807_ma_bin.0	70.44	2.04	72.73	2687431	3249	2776	0.639465	1.24684	Specialist	2.84998	d__Bacteria;p__Proteobacteria;c__Gammaproteobacteria;o__Burkholderiales;f__Burkholderiaceae;g__Massilia;s__
DKMDC1.1807_me_bin.54	98.37	0.84	42.86	4700959	4128	140782	0.643286	1.43288	Specialist	3.59604	d__Bacteria;p__Proteobacteria;c__Gammaproteobacteria;o__Burkholderiales;f__Burkholderiaceae;g__Massilia;s__
DKMDC3.1807_me_bin.27	86.74	1.9	25	3031145	3167	7980	0.597391	1.27527	Specialist	3.47795	d__Bacteria;p__Proteobacteria;c__Gammaproteobacteria;o__Burkholderiales;f__Burkholderiaceae;g__Rhodoferax;s__
DKMDC3.1807_me_bin.63	71.73	2.18	57.14	2431054	2661	5715	0.562993	1.27293	Uncategorized	13.6791	d__Bacteria;p__Proteobacteria;c__Gammaproteobacteria;o__Burkholderiales;f__Burkholderiaceae;g__Rhodoferax;s__
DRR331386_ma_bin.12_sub	95.44	4.39	18.92	3954800	4173	16777	0.591859	1.41458	Specialist	6.89497	d__Bacteria;p__Proteobacteria;c__Gammaproteobacteria;o__Burkholderiales;f__Burkholderiaceae;g__Rhodoferax;s__
DRR331386_ma_bin.3_sub	99.61	1.67	50	4064681	4017	68666	0.584438	1.39663	Specialist	2.78754	d__Bacteria;p__Proteobacteria;c__Gammaproteobacteria;o__Burkholderiales;f__Burkholderiaceae;g__Rhodoferax;s__
DRR331386_ma_bin.9_sub	97.35	2.32	40	3853898	3943	13933	0.609003	1.35454	Specialist	2.45589	d__Bacteria;p__Proteobacteria;c__Gammaproteobacteria;o__Burkholderiales;f__Burkholderiaceae;g__Rhizobacter;s__
DRR331386_me_bin.2_sub	86.12	2.6	25	3465563	3832	6625	0.599114	1.30515	Specialist	5.24303	d__Bacteria;p__Proteobacteria;c__Gammaproteobacteria;o__Burkholderiales;f__Burkholderiaceae;g__Rhizobacter;s__
DRR331386_me_bin.32	95.43	2.63	18.18	4090772	4315	11643	0.679991	1.42804	Uncategorized	19.7346	d__Bacteria;p__Proteobacteria;c__Gammaproteobacteria;o__Burkholderiales;f__Burkholderiaceae;g__Rhizobacter;s__
DRR331386_me_bin.5	91.27	1.28	100	3328843	3419	9886	0.620751	1.32092	Specialist	13.0221	d__Bacteria;p__Proteobacteria;c__Gammaproteobacteria;o__Burkholderiales;f__Burkholderiaceae;g__Polaromonas;s__
DRR331387_me_bin.7	95.04	7.71	40.74	4325703	4548	10724	0.59039	1.49022	Specialist	4.59314	d__Bacteria;p__Proteobacteria;c__Gammaproteobacteria;o__Burkholderiales;f__Burkholderiaceae;g__Rhodoferax;s__
DRR331390_me_bin.40_sub	86.6	3.24	75	3164253	3462	5686	0.629981	1.28163	Specialist	10.2598	d__Bacteria;p__Proteobacteria;c__Gammaproteobacteria;o__Burkholderiales;f__Burkholderiaceae;g__Polaromonas;s__
DRR331391_me_bin.29	96.38	3.48	43.75	5236635	5732	7701	0.637227	1.61113	Generalist	33.6847	d__Bacteria;p__Proteobacteria;c__Gammaproteobacteria;o__Burkholderiales;f__Burkholderiaceae;g__Variovorax;s__
DRR331393_me_bin.21	95.65	1.99	22.22	4356799	4415	17583	0.678967	1.46365	Generalist	31.9499	d__Bacteria;p__Proteobacteria;c__Gammaproteobacteria;o__Burkholderiales;f__Burkholderiaceae;g__Rhizobacter;s__
DRR331395_ma_bin.0	61.45	2.24	70	2439247	2991	3039	0.603588	1.24797	Specialist	1.45972	d__Bacteria;p__Proteobacteria;c__Gammaproteobacteria;o__Burkholderiales;f__Burkholderiaceae;g__Rhodoferax;s__
DRR331396_me_bin.70	81.26	3.92	37.5	4630383	5447	4033	0.639863	1.59827	Generalist	33.5736	d__Bacteria;p__Proteobacteria;c__Gammaproteobacteria;o__Burkholderiales;f__Burkholderiaceae;g__PHCI01;s__
DRR331397_me_bin.5	90.47	4.24	22.73	3172193	3497	5798	0.612501	1.29367	Uncategorized	6.02141	d__Bacteria;p__Proteobacteria;c__Gammaproteobacteria;o__Burkholderiales;f__Burkholderiaceae;g__Rhizobacter;s__
DRR331397_me_bin.60	59.97	2.79	3.57	2291448	2889	2613	0.677584	1.24961	Specialist	2.39066	d__Bacteria;p__Proteobacteria;c__Gammaproteobacteria;o__Burkholderiales;f__Burkholderiaceae;g__BOG-994;s__
DRR331399_S1C312	82.18	0.22	33.33	3124807	3030	58260	0.577351	1.35831	Specialist	9.9304	d__Bacteria;p__Proteobacteria;c__Gammaproteobacteria;o__Burkholderiales;f__Burkholderiaceae;g__Rhodoferax;s__
DRR331401_me_bin.55	78.25	3.38	53.33	2986764	3609	3305	0.690056	1.33354	Uncategorized	11.308	d__Bacteria;p__Proteobacteria;c__Gammaproteobacteria;o__Burkholderiales;f__Burkholderiaceae;g__Rhizobacter;s__
DRR331402_me_bin.31	99.84	1.9	40	4842332	4866	31402	0.660241	1.51342	Specialist	16.3938	d__Bacteria;p__Proteobacteria;c__Gammaproteobacteria;o__Burkholderiales;f__Burkholderiaceae;g__Rhizobacter;s__
DRR331405_me_bin.41	94.76	9.9	15.15	3741952	3722	14148	0.599681	1.4003	Generalist	22.0125	d__Bacteria;p__Proteobacteria;c__Gammaproteobacteria;o__Burkholderiales;f__Burkholderiaceae;g__Polaromonas;s__
DRR331405_me_bin.5	97.33	1.17	50	4039834	3895	40795	0.67923	1.40977	Uncategorized	28.3957	d__Bacteria;p__Proteobacteria;c__Gammaproteobacteria;o__Burkholderiales;f__Burkholderiaceae;g__Rhizobacter;s__
ERR1201178_bin_ma_0	94.03	4.37	77.27	3844826	3922	6876	0.578635	1.40081	Specialist	2.02975	d__Bacteria;p__Proteobacteria;c__Gammaproteobacteria;o__Burkholderiales;f__Burkholderiaceae;g__Comamonas;s__
ERR1201179_bin_ma_0	94.42	3.73	64	3888022	3968	8421	0.572481	1.38244	Specialist	1.65205	d__Bacteria;p__Proteobacteria;c__Gammaproteobacteria;o__Burkholderiales;f__Burkholderiaceae;g__Comamonas;s__
QYSC.20.08_S1C6045	95.23	0.66	100	1879018	1965	37378	0.579642	1.27216	Specialist	1.62599	d__Archaea;p__Halobacteriota;c__Methanomicrobia;o__Methanomicrobiales;f__Methanosphaerulaceae;g__Methanosphaerula;s__
ERR1201180_bin_ma_2	93.79	1.98	70	3323082	3576	13007	0.562224	1.34142	Specialist	15.3242	d__Bacteria;p__Proteobacteria;c__Gammaproteobacteria;o__Burkholderiales;f__Burkholderiaceae;g__Polaromonas;s__
ERR1201183_bin_me_1	95.55	0.77	0	3846066	3618	19157	0.666203	1.32243	Specialist	15.9312	d__Bacteria;p__Proteobacteria;c__Gammaproteobacteria;o__Burkholderiales;f__Burkholderiaceae;g__Rhizobacter;s__
KQGRSC.20.08_me_bin.37	96.62	4.31	22.22	4468114	4394	40869	0.603503	1.53975	Specialist	6.83452	d__Bacteria;p__Proteobacteria;c__Gammaproteobacteria;o__Burkholderiales;f__Burkholderiaceae;g__Rhodoferax;s__
KQGRSC.20.08_S1C4419	95.89	0.62	66.67	3431957	3210	70043	0.59628	1.33791	Uncategorized	11.3181	d__Bacteria;p__Proteobacteria;c__Gammaproteobacteria;o__Burkholderiales;f__Burkholderiaceae;g__Polaromonas;s__
MGGQSC.20.08_me_bin.11	95.77	1.24	27.27	3474923	3428	25551	0.573902	1.35714	Specialist	7.43748	d__Bacteria;p__Proteobacteria;c__Gammaproteobacteria;o__Burkholderiales;f__Burkholderiaceae;g__Rhodoferax;s__
MGGQSC.20.08_me_bin.42_sub	62.05	2.56	41.67	2138791	2369	5625	0.56902	1.19667	Uncategorized	17.7418	d__Bacteria;p__Proteobacteria;c__Gammaproteobacteria;o__Burkholderiales;f__Burkholderiaceae;g__Polaromonas;s__
PLC1.1907_me_bin.61_sub	54.65	2.01	18.18	2281297	2734	3032	0.64834	1.29009	Generalist	31.1992	d__Bacteria;p__Proteobacteria;c__Gammaproteobacteria;o__Burkholderiales;f__Burkholderiaceae;g__Ramlibacter;s__
PLC3.1907_ma_bin.42_sub	67.03	3.56	43.75	2319751	2688	3187	0.53012	1.22187	Generalist	15.0932	d__Bacteria;p__Proteobacteria;c__Gammaproteobacteria;o__Burkholderiales;f__Burkholderiaceae;g__Polaromonas;s__
PLC3.1907_me_bin.104	82.4	3.58	25	2718352	2756	9013	0.647712	1.21127	Generalist	11.7796	d__Bacteria;p__Proteobacteria;c__Gammaproteobacteria;o__Burkholderiales;f__Burkholderiaceae;g__Rhizobacter;s__
PLC3.1907_me_bin.138	85.72	1.96	16.67	4382217	4855	5134	0.626406	1.48801	Uncategorized	16.2932	d__Bacteria;p__Proteobacteria;c__Gammaproteobacteria;o__Burkholderiales;f__Burkholderiaceae;g__Variovorax;s__
QYC1.1908_me_bin.68	88.98	5.95	37.93	3903240	4096	7786	0.668693	1.43433	Specialist	10.8045	d__Bacteria;p__Proteobacteria;c__Gammaproteobacteria;o__Burkholderiales;f__Burkholderiaceae;g__Rubrivivax;s__
QYC1.1908_me_bin.78	69.83	4.96	30.77	2632027	3102	3368	0.67425	1.28514	Uncategorized	17.7543	d__Bacteria;p__Proteobacteria;c__Gammaproteobacteria;o__Burkholderiales;f__Burkholderiaceae;g__Rhizobacter;s__
QYC2.1908_ma_bin.0	89.86	2.23	20	3346203	3682	3981	0.664463	1.28406	Specialist	6.69768	d__Bacteria;p__Proteobacteria;c__Gammaproteobacteria;o__Burkholderiales;f__Burkholderiaceae;g__Rubrivivax;s__
QYSC.20.08_me_bin.47	93.27	2.04	33.33	3628697	3374	38051	0.498589	1.3434	Specialist	1.34919	d__Bacteria;p__Proteobacteria;c__Gammaproteobacteria;o__Burkholderiales;f__Burkholderiaceae;g__Undibacterium;s__
SRR5275912_bin_me_15	99.03	1.89	0	4446799	4040	88609	0.518127	1.40299	Specialist	2.8571	d__Bacteria;p__Proteobacteria;c__Gammaproteobacteria;o__Burkholderiales;f__Burkholderiaceae;g__Solimicrobium;s__
SRR5275912_bin_me_21	89.95	2.15	3.85	3371621	3752	5743	0.579161	1.28668	Generalist	22.8798	d__Bacteria;p__Proteobacteria;c__Gammaproteobacteria;o__Burkholderiales;f__Burkholderiaceae;g__Polaromonas;s__
SRR5275912_bin_me_24	66.77	4.51	35.29	4383056	5402	2797	0.674919	1.49183	Generalist	43.9081	d__Bacteria;p__Proteobacteria;c__Gammaproteobacteria;o__Burkholderiales;f__Burkholderiaceae;g__Vitreoscilla_A;s__
SRR5275918_bin_ma_17_sub	98.41	3.41	30	4094285	4162	29328	0.691543	1.45849	Generalist	33.8738	d__Bacteria;p__Proteobacteria;c__Gammaproteobacteria;o__Burkholderiales;f__Burkholderiaceae;g__Rhizobacter;s__
SRR5275925_bin_ma_33	97.13	2.79	66.67	3594761	3838	13538	0.562041	1.40059	Generalist	38.5594	d__Bacteria;p__Proteobacteria;c__Gammaproteobacteria;o__Burkholderiales;f__Burkholderiaceae;g__Polaromonas;s__
SRR9965271_bin_ma_2	97.16	3.12	42.11	5710670	5336	19200	0.621469	1.51491	Specialist	1.10253	d__Bacteria;p__Proteobacteria;c__Gammaproteobacteria;o__Burkholderiales;f__Burkholderiaceae;g__Massilia;s__
SRR9965271_bin_ma_8_sub	66.19	7.02	90.32	1810817	2413	2400	0.535492	1.18715	Specialist	17.8402	d__Bacteria;p__Proteobacteria;c__Gammaproteobacteria;o__Burkholderiales;f__Burkholderiaceae;g__Polaromonas;s__
SRR9965271_bin_me_52	92.72	8.26	44	3904348	3916	14436	0.57046	1.43827	Specialist	13.2225	d__Bacteria;p__Proteobacteria;c__Gammaproteobacteria;o__Burkholderiales;f__Burkholderiaceae;g__Polaromonas;s__
TGLC2.1908_me_bin.144	98.94	1.43	50	4335298	4192	71614	0.590571	1.45895	Uncategorized	12.4217	d__Bacteria;p__Proteobacteria;c__Gammaproteobacteria;o__Burkholderiales;f__Burkholderiaceae;g__Rhodoferax;s__
TGLC3.1908_me_bin.23	73.23	6.59	24.24	2884111	3221	4621	0.615898	1.3252	Specialist	9.06545	d__Bacteria;p__Proteobacteria;c__Gammaproteobacteria;o__Burkholderiales;f__Burkholderiaceae;g__Rhodoferax;s__
TGLSC.20.08_me_bin.18	81.85	7.57	36	3218231	3340	12580	0.573793	1.40194	Uncategorized	14.9793	d__Bacteria;p__Proteobacteria;c__Gammaproteobacteria;o__Burkholderiales;f__Burkholderiaceae;g__Polaromonas;s__
TGLSC.20.08_me_bin.2	93.8	5.79	14.29	3882787	3760	35499	0.677115	1.42815	Specialist	9.91529	d__Bacteria;p__Proteobacteria;c__Gammaproteobacteria;o__Burkholderiales;f__Burkholderiaceae;g__Rubrivivax;s__
DRR331392_me_bin.27	85.54	0.88	100	4689422	4635	10822	0.562847	1.61369	Uncategorized	12.4888	d__Bacteria;p__Acidobacteriota;c__Acidobacteriae;o__Bryobacterales;f__Bryobacteraceae;g__Bog-113;s__
DRR331397_me_bin.45	95.61	0.07	100	4954037	4543	32611	0.567655	1.64194	Uncategorized	10.9877	d__Bacteria;p__Acidobacteriota;c__Acidobacteriae;o__Bryobacterales;f__Bryobacteraceae;g__Bog-113;s__
DRR331403_ma_bin.13	96.49	3.53	50	4623200	4370	16705	0.56362	1.58963	Uncategorized	17.2432	d__Bacteria;p__Acidobacteriota;c__Acidobacteriae;o__Bryobacterales;f__Bryobacteraceae;g__Bog-113;s__
DRR331403_me_bin.31_sub	76.94	3.07	0	4653508	4834	4282	0.552292	1.59876	Specialist	7.37584	d__Bacteria;p__Acidobacteriota;c__Acidobacteriae;o__Bryobacterales;f__Bryobacteraceae;g__;s__
DRR331403_me_bin.39	96.52	2.93	28.57	6501319	6056	27223	0.579619	1.73324	Specialist	5.73233	d__Bacteria;p__Acidobacteriota;c__Acidobacteriae;o__Bryobacterales;f__Bryobacteraceae;g__;s__
DRR331406_me_bin.69_sub	85.74	2.9	14.29	4421741	4565	6548	0.574575	1.55425	Uncategorized	6.93687	d__Bacteria;p__Acidobacteriota;c__Acidobacteriae;o__Bryobacterales;f__Bryobacteraceae;g__Bryobacter;s__
PLC1.1907_ma_bin.39_sub	93.42	2.77	37.5	4786233	4628	22606	0.582067	1.59098	Specialist	2.75325	d__Bacteria;p__Acidobacteriota;c__Acidobacteriae;o__Bryobacterales;f__Bryobacteraceae;g__Bog-113;s__
QYC2.1908_me_bin.86	79.7	4.91	25	5329119	5592	5643	0.568432	1.67605	Uncategorized	6.94915	d__Bacteria;p__Acidobacteriota;c__Acidobacteriae;o__Bryobacterales;f__Bryobacteraceae;g__Bryobacter;s__
SRR5275918_bin_me_36	94.74	0	0	5266996	4642	31788	0.581595	1.64801	Generalist	31.0668	d__Bacteria;p__Acidobacteriota;c__Acidobacteriae;o__Bryobacterales;f__Bryobacteraceae;g__BOG-234;s__
SRR5275922_bin_me_13	83.71	0.1	100	4134733	4359	5851	0.571375	1.52761	Generalist	32.4811	d__Bacteria;p__Acidobacteriota;c__Acidobacteriae;o__Bryobacterales;f__Bryobacteraceae;g__Bog-113;s__
DDSC2.1611_me_bin.53	53.72	1.54	37.5	1907832	2055	2467	0.725033	1.22577	Generalist	14.3618	d__Bacteria;p__Bacteroidota;c__Rhodothermia;o__Rhodothermales;f__Bin80;g__;s__
DRR331397_ma_bin.16	97.44	1.39	0	3357123	3292	48808	0.550435	1.28462	Specialist	12.2952	d__Bacteria;p__Proteobacteria;c__Alphaproteobacteria;o__Rhizobiales;f__Beijerinckiaceae;g__4M-Z18;s__
DRR331406_me_bin.14	74.78	3.27	66.67	2456405	2848	3825	0.548465	1.20649	Specialist	6.72844	d__Bacteria;p__Proteobacteria;c__Alphaproteobacteria;o__Rhizobiales;f__Beijerinckiaceae;g__4M-Z18;s__
SRR5275923_bin_me_1	93.1	2.26	29.41	2770903	2980	7716	0.672974	1.245	Specialist	4.8961	d__Bacteria;p__Proteobacteria;c__Alphaproteobacteria;o__Rhizobiales;f__Beijerinckiaceae;g__;s__
DRR331390_me_bin.6_sub	96.4	1.44	0	3880522	4018	18339	0.470046	1.39666	Specialist	1.20583	d__Bacteria;p__Bdellovibrionota;c__Bdellovibrionia;o__Bdellovibrionales;f__Bdellovibrionaceae;g__;s__
DRR331391_me_bin.87	96.97	1.84	33.33	3682313	3598	46203	0.511482	1.37611	Generalist	21.1465	d__Bacteria;p__Bdellovibrionota;c__Bdellovibrionia;o__Bdellovibrionales;f__Bdellovibrionaceae;g__;s__
SRR5275929_bin_ma_27	96.43	1.04	0	4341360	4218	14895	0.504794	1.38764	Generalist	23.2299	d__Bacteria;p__Bdellovibrionota;c__Bdellovibrionia;o__Bdellovibrionales;f__Bdellovibrionaceae;g__;s__
SRR9965271_bin_me_15	82.24	1.84	66.67	2360710	2697	4883	0.468968	1.25301	Specialist	1.83529	d__Bacteria;p__Bdellovibrionota;c__Bdellovibrionia;o__Bdellovibrionales;f__Bdellovibrionaceae;g__;s__
SRR9965271_bin_me_40	99.1	3.15	40	2802922	2800	25588	0.401818	1.27398	Specialist	1.61877	d__Bacteria;p__Bdellovibrionota;c__Bdellovibrionia;o__Bdellovibrionales;f__Bdellovibrionaceae;g__Pseudobdellovibrio;s__
DRR331386_me_bin.16	93.97	4.84	15.38	4191930	3915	10724	0.329612	1.47701	Specialist	3.58476	d__Bacteria;p__Bacteroidota;c__Bacteroidia;o__AKYH767;f__B-17BO;g__UBA4416;s__
DRR331386_me_bin.26	84.22	3.49	9.09	3525749	3463	8567	0.303718	1.43033	Specialist	5.34432	d__Bacteria;p__Bacteroidota;c__Bacteroidia;o__AKYH767;f__B-17BO;g__UBA4416;s__
ERR1201175_bin_me_4	76.77	2.99	0	2996494	3176	4343	0.333954	1.35184	Uncategorized	10.426	d__Bacteria;p__Bacteroidota;c__Bacteroidia;o__AKYH767;f__B-17BO;g__UBA4416;s__
QYC2.1908_me_bin.130	73.49	1.43	16.67	2674688	2699	4783	0.326359	1.32347	Uncategorized	10.1781	d__Bacteria;p__Bacteroidota;c__Bacteroidia;o__AKYH767;f__B-17BO;g__;s__
DRR331406_me_bin.5	64.12	0	0	902240	1080	9739	0.456841	1.21472	Specialist	3.00596	d__Bacteria;p__Patescibacteria;c__Saccharimonadia;o__Saccharimonadales;f__AWTP1-31;g__;s__
TGLC1.1908_S1C18904	57.87	0.93	0	751645	827	16627	0.44424	1.16518	Uncategorized	6.9065	d__Bacteria;p__Patescibacteria;c__Saccharimonadia;o__Saccharimonadales;f__AWTP1-31;g__;s__
TGLC3.1908_ma_bin.151	94.83	2.68	25	1329677	1729	5527	0.434405	1.11538	Uncategorized	8.47251	d__Bacteria;p__Aquificota;c__Aquificae;o__Aquificales;f__Aquificaceae;g__UBA11096;s__
DDSC3.1611_me_bin.66	85.23	1.85	18.18	2245263	2418	6613	0.723489	1.23172	Specialist	6.15832	d__Bacteria;p__Actinobacteriota;c__Actinomycetia;o__Actinomycetales;f__Angustibacteraceae;g__;s__
DKMDC3.1807_me_bin.121	92.5	3.51	63.64	3226619	3457	8133	0.688846	1.33413	Specialist	5.80265	d__Bacteria;p__Actinobacteriota;c__Actinomycetia;o__Actinomycetales;f__Angustibacteraceae;g__;s__
DRR331386_me_bin.46	94.14	3.96	9.09	2874980	3043	9126	0.727975	1.33991	Uncategorized	8.01949	d__Bacteria;p__Actinobacteriota;c__Actinomycetia;o__Actinomycetales;f__Angustibacteraceae;g__Angustibacter;s__
DRR331395_me_bin.13	54.71	0.36	0	1869367	2222	3625	0.686031	1.23472	Uncategorized	8.65348	d__Bacteria;p__Actinobacteriota;c__Actinomycetia;o__Actinomycetales;f__Angustibacteraceae;g__;s__
PLC1.1907_me_bin.6	87.92	4.56	6.67	6395853	7202	4300	0.700247	1.73315	Generalist	17.6233	d__Bacteria;p__Actinobacteriota;c__Actinomycetia;o__Actinomycetales;f__Angustibacteraceae;g__Angustibacter;s__
DRR331387_me_bin.41_sub	64.08	6.23	44	2538936	3166	3481	0.497888	1.31605	Specialist	2.11736	d__Bacteria;p__Proteobacteria;c__Alphaproteobacteria;o__Rhizobiales;f__Anderseniellaceae;g__PALSA-927;s__
DRR331406_ma_bin.28_sub	98.04	4.58	14.29	3794036	4161	17528	0.497971	1.39124	Specialist	4.86231	d__Bacteria;p__Proteobacteria;c__Alphaproteobacteria;o__Rhizobiales;f__Anderseniellaceae;g__PALSA-927;s__
PLSC.18_me_bin.63	90.54	0	0	1851532	1859	12875	0.425219	1.21626	Specialist	1	d__Bacteria;p__Firmicutes_A;c__Clostridia;o__Peptostreptococcales;f__Anaerovoracaceae;g__UBA5774;s__
QYSC.20.08_me_bin.51	80.5	0.35	0	2473271	2341	40156	0.418191	1.34524	Specialist	1.05592	d__Bacteria;p__Firmicutes_A;c__Clostridia;o__Peptostreptococcales;f__Anaerovoracaceae;g__UBA5774;s__
PLSC.18_ma_bin.14	55.62	5.79	0	1851285	2241	2121	0.513642	1.20725	Specialist	1.38287	d__Bacteria;p__Chloroflexota;c__Anaerolineae;o__Anaerolineales;f__Anaerolineaceae;g__UBA700;s__
QYSC.20.08_me_bin.30	94.55	7	11.11	5373874	4766	19559	0.570075	1.76135	Specialist	1.0044	d__Bacteria;p__Chloroflexota;c__Anaerolineae;o__Anaerolineales;f__Anaerolineaceae;g__;s__
QYSC.20.08_S1C11481	79.7	2.73	33.33	1866558	1846	10506	0.502471	1.24376	Specialist	1.00213	d__Bacteria;p__Chloroflexota;c__Anaerolineae;o__Anaerolineales;f__Anaerolineaceae;g__;s__
DRR331387_ma_bin.12	96.8	4.8	25	4408575	4869	6477	0.561564	1.4562	Specialist	1.08284	d__Bacteria;p__Verrucomicrobiota;c__Verrucomicrobiae;o__Verrucomicrobiales;f__Akkermansiaceae;g__UBA1315;s__
DRR331400_me_bin.12	68.79	1.42	25	2013688	2258	3700	0.588188	1.21021	Specialist	2.69825	d__Bacteria;p__Verrucomicrobiota;c__Verrucomicrobiae;o__Verrucomicrobiales;f__Akkermansiaceae;g__UBA1315;s__
ERR1201178_bin_ma_2	97.96	0	0	3935479	3493	21311	0.532436	1.41219	Specialist	1.15465	d__Bacteria;p__Verrucomicrobiota;c__Verrucomicrobiae;o__Verrucomicrobiales;f__Akkermansiaceae;g__UBA1315;s__
ERR1201178_bin_me_23_sub	78.64	1.54	50	2701571	3028	3595	0.619505	1.25962	Specialist	13.016	d__Bacteria;p__Verrucomicrobiota;c__Verrucomicrobiae;o__Verrucomicrobiales;f__Akkermansiaceae;g__UBA1315;s__
ERR1201183_bin_ma_22	62.19	6.98	6.67	2014071	2744	1679	0.623457	1.20022	Uncategorized	14.5928	d__Bacteria;p__Verrucomicrobiota;c__Verrucomicrobiae;o__Verrucomicrobiales;f__Akkermansiaceae;g__UBA1315;s__
KQGRSC.20.08_ma_bin.86	85.56	9.26	52.63	3701809	4233	3363	0.590716	1.35302	Uncategorized	8.63509	d__Bacteria;p__Verrucomicrobiota;c__Verrucomicrobiae;o__Verrucomicrobiales;f__Akkermansiaceae;g__UBA1315;s__
PLSC.18_me_bin.50	97.28	2.72	20	5600695	4672	23032	0.620198	1.72679	Specialist	1	d__Bacteria;p__Verrucomicrobiota;c__Verrucomicrobiae;o__Verrucomicrobiales;f__Akkermansiaceae;g__UBA1315;s__
SRR9965271_bin_me_26	94.12	0.72	100	2944954	2951	12868	0.528967	1.29886	Specialist	1	d__Bacteria;p__Verrucomicrobiota;c__Verrucomicrobiae;o__Verrucomicrobiales;f__Akkermansiaceae;g__UBA1315;s__
DRR331391_me_bin.2	93.91	6.25	0	3697044	3367	31077	0.606039	1.39208	Uncategorized	24.6916	d__Bacteria;p__Acidobacteriota;c__Acidobacteriae;o__Acidobacteriales;f__Acidobacteriaceae;g__;s__
DRR331397_me_bin.11	96.58	0	0	3737456	3204	28602	0.584621	1.3588	Specialist	1.18	d__Bacteria;p__Acidobacteriota;c__Acidobacteriae;o__Acidobacteriales;f__Acidobacteriaceae;g__Granulicella;s__
DRR331403_ma_bin.14_sub	78.51	2.76	83.33	3727931	3924	5172	0.576735	1.42211	Specialist	11.355	d__Bacteria;p__Acidobacteriota;c__Acidobacteriae;o__Acidobacteriales;f__Acidobacteriaceae;g__;s__
PLC2.1907_ma_bin.62	96.55	3.02	0	3036838	2814	33935	0.613569	1.30146	Uncategorized	6.89266	d__Bacteria;p__Acidobacteriota;c__Acidobacteriae;o__Acidobacteriales;f__Acidobacteriaceae;g__Terriglobus;s__
PLC3.1907_me_bin.6	73.92	2.87	25	3260989	3127	9389	0.605475	1.35436	Uncategorized	5.79743	d__Bacteria;p__Acidobacteriota;c__Acidobacteriae;o__Acidobacteriales;f__Acidobacteriaceae;g__;s__
SRR5275907_bin_me_32	94.06	0.85	100	3871437	3485	22004	0.579645	1.39964	Specialist	25.5682	d__Bacteria;p__Acidobacteriota;c__Acidobacteriae;o__Acidobacteriales;f__Acidobacteriaceae;g__Granulicella;s__
SRR5275911_bin_me_35	96.58	0.85	100	4397396	3941	20422	0.575232	1.46118	Uncategorized	24.7959	d__Bacteria;p__Acidobacteriota;c__Acidobacteriae;o__Acidobacteriales;f__Acidobacteriaceae;g__Granulicella;s__
SRR5275912_bin_me_11	96.43	5.17	42.86	2803650	2470	16922	0.576126	1.26475	Specialist	2.20329	d__Bacteria;p__Acidobacteriota;c__Acidobacteriae;o__Acidobacteriales;f__Acidobacteriaceae;g__;s__
SRR5275914_bin_ma_2	60.51	0.86	100	2908373	2536	75326	0.551871	1.37108	Uncategorized	19.9159	d__Bacteria;p__Acidobacteriota;c__Acidobacteriae;o__Acidobacteriales;f__Acidobacteriaceae;g__;s__
SRR5275929_bin_me_19	98.92	0.86	0	3050398	2612	105043	0.589527	1.2843	Uncategorized	16.5215	d__Bacteria;p__Acidobacteriota;c__Acidobacteriae;o__Acidobacteriales;f__Acidobacteriaceae;g__Terriglobus;s__
SRR5275930_bin_me_49	93.73	0.85	0	2860296	2606	24300	0.591631	1.28561	Uncategorized	18.9871	d__Bacteria;p__Acidobacteriota;c__Acidobacteriae;o__Acidobacteriales;f__Acidobacteriaceae;g__Granulicella;s__
DRR331388_me_bin.32_sub	80.02	6.25	68.42	3136771	3688	3612	0.648866	1.40026	Generalist	30.17	d__Bacteria;p__Proteobacteria;c__Alphaproteobacteria;o__Acetobacterales;f__Acetobacteraceae;g__BOG-908;s__
DRR331391_me_bin.112	78.16	3.64	0	3636153	4082	4980	0.669418	1.51628	Generalist	34.379	d__Bacteria;p__Proteobacteria;c__Alphaproteobacteria;o__Acetobacterales;f__Acetobacteraceae;g__70-18;s__
DRR331391_me_bin.8_sub	94.62	2.67	44.44	3796703	3828	11492	0.626343	1.50797	Generalist	34.0815	d__Bacteria;p__Proteobacteria;c__Alphaproteobacteria;o__Acetobacterales;f__Acetobacteraceae;g__PALSA-911;s__
DRR331393_me_bin.40	98.63	1.66	25	3885211	4005	15049	0.642733	1.44617	Specialist	9.05531	d__Bacteria;p__Proteobacteria;c__Alphaproteobacteria;o__Acetobacterales;f__Acetobacteraceae;g__70-18;s__
DRR331397_me_bin.33	62.04	5.82	14.81	3571079	4381	2869	0.676394	1.56576	Generalist	20.1452	d__Bacteria;p__Proteobacteria;c__Alphaproteobacteria;o__Acetobacterales;f__Acetobacteraceae;g__;s__
DRR331397_me_bin.6	93.31	3.77	73.33	3817056	4060	9545	0.64865	1.4719	Specialist	3.20418	d__Bacteria;p__Proteobacteria;c__Alphaproteobacteria;o__Acetobacterales;f__Acetobacteraceae;g__BOG-908;s__
DRR331397_me_bin.8	94.66	0.75	0	3637526	3947	10459	0.63883	1.41155	Specialist	1	d__Bacteria;p__Proteobacteria;c__Alphaproteobacteria;o__Acetobacterales;f__Acetobacteraceae;g__BOG-908;s__
DRR331403_me_bin.42_sub	50	5.17	33.33	4165281	4293	13662	0.709059	1.65466	Specialist	10.6949	d__Bacteria;p__Proteobacteria;c__Alphaproteobacteria;o__Acetobacterales;f__Acetobacteraceae;g__;s__
DRR331405_me_bin.48_sub	96.24	3.22	81.82	3995535	4019	14092	0.639899	1.50705	Specialist	4.67979	d__Bacteria;p__Proteobacteria;c__Alphaproteobacteria;o__Acetobacterales;f__Acetobacteraceae;g__PALSA-911;s__
PLC1.1907_me_bin.43	94.17	1.74	0	5204793	5379	24905	0.685715	1.63057	Generalist	22.857	d__Bacteria;p__Proteobacteria;c__Alphaproteobacteria;o__Acetobacterales;f__Acetobacteraceae;g__;s__
PLC1.1907_me_bin.47	85.23	5.36	9.52	3873877	4320	5138	0.631172	1.47845	Generalist	16.6292	d__Bacteria;p__Proteobacteria;c__Alphaproteobacteria;o__Acetobacterales;f__Acetobacteraceae;g__70-18;s__
PLC2.1907_me_bin.25	89.48	2.28	25	5447383	5564	8289	0.697913	1.60234	Uncategorized	19.7834	d__Bacteria;p__Proteobacteria;c__Alphaproteobacteria;o__Acetobacterales;f__Acetobacteraceae;g__;s__
PLC3.1907_me_bin.91	96.14	0.33	0	3658865	3478	114200	0.661432	1.39418	Uncategorized	17.4396	d__Bacteria;p__Proteobacteria;c__Alphaproteobacteria;o__Acetobacterales;f__Acetobacteraceae;g__BOG-908;s__
PLC3.1907_me_bin.93	93.4	0.94	0	3293399	3548	7992	0.69611	1.35703	Specialist	10.27	d__Bacteria;p__Proteobacteria;c__Alphaproteobacteria;o__Acetobacterales;f__Acetobacteraceae;g__;s__
PLSC.18_me_bin.84_sub	81.56	0	0	3099005	3318	7525	0.698509	1.37247	Uncategorized	6.82399	d__Bacteria;p__Proteobacteria;c__Alphaproteobacteria;o__Acetobacterales;f__Acetobacteraceae;g__;s__
QYSC.20.08_me_bin.69	79.51	3.08	44.44	3255941	3810	4021	0.66403	1.4679	Uncategorized	4.26108	d__Bacteria;p__Proteobacteria;c__Alphaproteobacteria;o__Acetobacterales;f__Acetobacteraceae;g__;s__
SRR12327363_bin_me_30_sub	94.14	0.51	100	3517044	3708	10592	0.660758	1.41324	Generalist	41.2416	d__Bacteria;p__Proteobacteria;c__Alphaproteobacteria;o__Acetobacterales;f__Acetobacteraceae;g__BOG-908;s__
SRR5275897_bin_me_29	96.58	0.37	50	3409933	3380	19764	0.656436	1.37254	Specialist	20.2397	d__Bacteria;p__Proteobacteria;c__Alphaproteobacteria;o__Acetobacterales;f__Acetobacteraceae;g__BOG-908;s__
SRR5275898_bin_me_1	65.34	2.46	40	2511914	3016	4003	0.699328	1.27922	Uncategorized	15.4509	d__Bacteria;p__Proteobacteria;c__Alphaproteobacteria;o__Acetobacterales;f__Acetobacteraceae;g__BOG-908;s__
SRR5275898_bin_me_3	97.26	0.5	0	3309956	3162	63474	0.674664	1.34314	Specialist	9.00327	d__Bacteria;p__Proteobacteria;c__Alphaproteobacteria;o__Acetobacterales;f__Acetobacteraceae;g__;s__
SRR5275903_S1C11897_sub	80.59	0.75	0	2588299	2377	61739	0.646768	1.22134	Specialist	5.19676	d__Bacteria;p__Proteobacteria;c__Alphaproteobacteria;o__Acetobacterales;f__Acetobacteraceae;g__BOG-908;s__
SRR5275916_bin_me_31	84.39	5.83	83.33	3842115	4020	14330	0.657155	1.47056	Generalist	28.7293	d__Bacteria;p__Proteobacteria;c__Alphaproteobacteria;o__Acetobacterales;f__Acetobacteraceae;g__BOG-908;s__
SRR5275918_bin_me_1	92.24	1	0	3356353	3363	10369	0.645272	1.27894	Generalist	28.048	d__Bacteria;p__Proteobacteria;c__Alphaproteobacteria;o__Acetobacterales;f__Acetobacteraceae;g__BOG-908;s__
SRR5275930_bin_me_3	92.78	1.52	40	4673564	4890	14004	0.671558	1.62726	Generalist	31.2008	d__Bacteria;p__Proteobacteria;c__Alphaproteobacteria;o__Acetobacterales;f__Acetobacteraceae;g__;s__
TGLC2.1908_me_bin.11	73.91	3.05	15.38	3009519	3564	3694	0.69062	1.41923	Uncategorized	12.2492	d__Bacteria;p__Proteobacteria;c__Alphaproteobacteria;o__Acetobacterales;f__Acetobacteraceae;g__Ga0074136;s__
ERR1201181_S1C3438	97.32	4.94	0	6528500	5580	71495	0.427226	1.9539	Specialist	1	d__Bacteria;p__Firmicutes_A;c__Clostridia;o__Acetivibrionales;f__Acetivibrionaceae;g__;s__
DRR331395_ma_bin.102	72.75	6.77	22.22	2432304	2997	1722	0.540085	1.27484	Uncategorized	11.4322	d__Bacteria;p__Armatimonadota;c__Abditibacteria;o__Abditibacteriales;f__Abditibacteriaceae;g__;s__
QYC3.1908_me_bin.39	57.14	0.15	100	1848922	1893	2957	0.542272	1.24331	Generalist	14.7038	d__Bacteria;p__Armatimonadota;c__Abditibacteria;o__Abditibacteriales;f__Abditibacteriaceae;g__;s__
DRR331401_me_bin.94_sub	70.52	0	0	4414450	4586	4399	0.529562	1.60801	Uncategorized	10.9268	d__Bacteria;p__Chloroflexota;c__Anaerolineae;o__SBR1031;f__A4b;g__GCA-2699585;s__
DRR331401_S1C12824	92.88	2.73	33.33	4874404	4845	13390	0.494233	1.63948	Uncategorized	4.73969	d__Bacteria;p__Chloroflexota;c__Anaerolineae;o__SBR1031;f__A4b;g__GCA-2699585;s__
DRR331405_S1C2589	94.5	3.21	0	6407461	5570	17155	0.495811	1.7314	Specialist	6.45052	d__Bacteria;p__Chloroflexota;c__Chloroflexia;o__54-19;f__54-19;g__;s__
KQGRSC.20.08_me_bin.27	91.74	0.92	0	6609647	5869	19700	0.491354	1.79197	Specialist	1.0101	d__Bacteria;p__Chloroflexota;c__Chloroflexia;o__54-19;f__54-19;g__;s__
PLC3.1907_ma_bin.59_sub	89.89	0.65	0	5416532	4718	21692	0.690467	1.57967	Uncategorized	11.2809	d__Bacteria;p__Myxococcota;c__Myxococcia;o__Myxococcales;f__40CM-4-68-19;g__;s__
PLC3.1907_S1C7599	88.55	0.32	0	5038722	4395	46947	0.66275	1.51342	Generalist	26.9798	d__Bacteria;p__Myxococcota;c__Myxococcia;o__Myxococcales;f__40CM-4-68-19;g__;s__
SRR5275926_bin_me_39	97.29	1.29	0	4807603	4227	43849	0.68778	1.54364	Specialist	3.30657	d__Bacteria;p__Myxococcota;c__Myxococcia;o__Myxococcales;f__40CM-4-68-19;g__;s__
DDSC2.1611_ma_bin.49	86.05	2.9	37.5	3574652	4110	4973	0.600444	1.46625	Uncategorized	10.284	d__Bacteria;p__Deinococcota;c__Deinococci;o__Deinococcales;f__;g__;s__
DDSC2.1611_me_bin.108	53.03	0	0	679823	806	5913	0.423035	1.09563	Uncategorized	6.19588	d__Bacteria;p__UBP15;c__;o__;f__;g__;s__
DDSC3.1611_me_bin.4	92.02	1.06	25	3816449	3451	8258	0.539391	1.39095	Specialist	7.4903	d__Bacteria;p__Bacteroidota;c__Bacteroidia;o__Cytophagales;f__;g__;s__
DKMDC2.1807_ma_bin.47	85.17	6.71	42.86	3737296	4431	4367	0.595654	1.44355	Uncategorized	12.1985	d__Bacteria;p__Deinococcota;c__Deinococci;o__Deinococcales;f__;g__;s__
DRR331386_me_bin.28	67.76	0	0	927350	1008	8285	0.321853	1.16027	Specialist	3.08286	d__Bacteria;p__UBP7;c__;o__;f__;g__;s__
DRR331386_me_bin.34	53.53	0	0	776552	779	12465	0.397537	1.13102	Specialist	1.69374	d__Bacteria;p__UBP7;c__;o__;f__;g__;s__
DRR331388_ma_bin.10	96.19	5.99	26.32	4018380	3809	13856	0.469362	1.43252	Specialist	1.43458	d__Bacteria;p__Bacteroidota;c__Bacteroidia;o__Sphingobacteriales;f__;g__;s__
DRR331391_me_bin.21_sub	80.91	1.85	50	3674774	3803	4629	0.627748	1.47353	Generalist	32.6891	d__Bacteria;p__Armatimonadota;c__BOG-944;o__Capsulimonadales;f__;g__;s__
DRR331396_me_bin.1	84.62	4.69	25	4628630	4807	6009	0.613111	1.51529	Uncategorized	5.14747	d__Bacteria;p__Myxococcota;c__XYA12-FULL-58-9;o__;f__;g__;s__
DRR331397_ma_bin.11	98.3	0.98	30	3286840	2938	65898	0.388065	1.34943	Specialist	6.82339	d__Bacteria;p__Bacteroidota;c__Bacteroidia;o__Sphingobacteriales;f__;g__;s__
DRR331402_S1C4058	99.05	0.4	50	2995546	2617	121399	0.388753	1.287	Specialist	37.4947	d__Bacteria;p__Bacteroidota;c__Bacteroidia;o__Sphingobacteriales;f__;g__;s__
ERR1201183_bin_me_8	96.9	0.5	50	3326686	3103	22749	0.32434	1.36543	Specialist	5.44718	d__Bacteria;p__Bacteroidota;c__Bacteroidia;o__Sphingobacteriales;f__;g__;s__
KQGRSC.20.08_ma_bin.110	83.37	3.51	14.29	3282100	3921	3409	0.619136	1.39775	Uncategorized	6.29966	d__Bacteria;p__Actinobacteriota;c__Acidimicrobiia;o__;f__;g__;s__
KQGRSC.20.08_me_bin.13_sub	69.67	1.88	50	876718	952	9778	0.365428	1.10132	Specialist	1	d__Bacteria;p__Patescibacteria;c__Dojkabacteria;o__B142;f__;g__;s__
KQGRSC.20.08_me_bin.48	51.87	0.23	50	1978820	2462	2553	0.598488	1.27153	Generalist	17.1613	d__Bacteria;p__Deinococcota;c__Deinococci;o__Deinococcales;f__;g__;s__
KQGRSC.20.08_me_bin.50	93.27	3.22	42.86	6545623	5779	12115	0.644626	1.78002	Specialist	2.68302	d__Bacteria;p__Chloroflexota;c__Chloroflexia;o__54-19;f__;g__;s__
KQGRSC.20.08_me_bin.84	72.26	0	0	1033804	1006	27993	0.341259	1.12885	Specialist	1	d__Bacteria;p__Patescibacteria;c__Dojkabacteria;o__;f__;g__;s__
PLC1.1907_me_bin.95	57.41	2.02	0	880240	998	4135	0.360086	1.14109	Uncategorized	7.39493	d__Bacteria;p__Patescibacteria;c__CG2-30-54-11;o__;f__;g__;s__
PLC2.1907_S1C780	92.47	3.44	14.29	5791826	4877	70342	0.604256	1.61667	Specialist	1	d__Bacteria;p__Myxococcota;c__XYA12-FULL-58-9;o__;f__;g__;s__
TGLC2.1908_me_bin.58	98.53	0.74	0	1961094	2399	29427	0.563026	1.39926	Uncategorized	3.66318	d__Archaea;p__Thermoproteota;c__Thermoproteia;o__Thermoproteales;f__Thermoproteaceae;g__Pyrobaculum;s__
TGLC2.1908_me_bin.71	97.08	1.19	0	1561278	1884	8557	0.320402	1.23392	Uncategorized	5.25611	d__Archaea;p__Thermoproteota;c__Thermoproteia;o__Sulfolobales;f__Sulfolobaceae;g__Saccharolobus;s__
PLSC.18_ma_bin.44	94.97	3.09	28.57	4619181	4846	5975	0.61121	1.68822	Uncategorized	11.4975	d__Bacteria;p__Chloroflexota;c__Chloroflexia;o__;f__;g__;s__
PLSC.18_me_bin.131	96.3	2.78	33.33	3514800	2853	28718	0.531409	1.44956	Specialist	1	d__Bacteria;p__Armatimonadota;c__SYMT01;o__;f__;g__;s__
PLSC.18_me_bin.143	84.86	5.5	0	5011463	5060	6197	0.675461	1.76548	Specialist	9.49491	d__Bacteria;p__Chloroflexota;c__UBA5177;o__;f__;g__;s__
PLSC.18_me_bin.32	96.62	4.73	0	3959278	3461	34140	0.529823	1.55147	Specialist	1.14561	d__Bacteria;p__Verrucomicrobiota;c__Kiritimatiellae;o__;f__;g__;s__
PLSC.18_me_bin.35_sub	92.76	1.85	0	4293237	3726	11211	0.50081	1.56836	Specialist	1	d__Bacteria;p__Armatimonadota;c__Chthonomonadetes;o__Chthonomonadales;f__;g__;s__
PLSC.18_me_bin.93	91.48	2.27	0	4584404	4011	15434	0.601116	1.51946	Specialist	1	d__Bacteria;p__Planctomycetota;c__Phycisphaerae;o__UBA1161;f__;g__;s__
PLSC.18_S1C12565	65.49	2.3	100	659113	684	14729	0.455482	1.10945	Specialist	1	d__Bacteria;p__Patescibacteria;c__CPR2;o__UBA1875;f__;g__;s__
QYC2.1908_me_bin.83	95.93	5.97	10.53	5874185	5277	28541	0.59074	1.62699	Uncategorized	7.27985	d__Bacteria;p__Myxococcota;c__Polyangia;o__Palsa-1104;f__;g__;s__
QYSC.20.08_ma_bin.142	69.11	4.7	0	2070438	2320	2390	0.508524	1.21554	Specialist	1.06589	d__Bacteria;p__Elusimicrobiota;c__Endomicrobia;o__Endomicrobiales;f__;g__;s__
QYSC.20.08_me_bin.81	82	3.17	87.5	2203597	2394	8954	0.52773	1.30323	Specialist	1	d__Bacteria;p__Desulfobacterota;c__Desulfuromonadia;o__Geobacterales;f__;g__;s__
SRR5275898_bin_me_46	82.66	1.23	50	4549089	4805	5874	0.627276	1.58706	Uncategorized	7.1926	d__Bacteria;p__Armatimonadota;c__BOG-944;o__Capsulimonadales;f__;g__;s__
SRR5275898_bin_me_8	96.7	0.99	0	3740499	3370	40298	0.472723	1.44778	Uncategorized	13.8436	d__Bacteria;p__Chloroflexota;c__Ktedonobacteria;o__Ktedonobacterales;f__;g__;s__
SRR5275899_bin_me_13_sub	90.37	5.76	18.18	7017313	6887	11990	0.680069	1.99698	Uncategorized	28.6034	d__Bacteria;p__Chloroflexota;c__UBA5177;o__;f__;g__;s__
SRR5275902_bin_me_42_sub	77.48	5.94	25	5367821	5961	5000	0.6699	1.77972	Generalist	29.4391	d__Bacteria;p__Chloroflexota;c__UBA5177;o__;f__;g__;s__
SRR5275907_bin_ma_26_sub	93.73	2.4	66.67	4903709	5072	8190	0.572239	1.6444	Uncategorized	19.86	d__Bacteria;p__Chloroflexota;c__Ktedonobacteria;o__Ktedonobacterales;f__;g__;s__
SRR5275916_bin_ma_30_sub	54.11	6.71	0	3857756	5015	2079	0.456906	1.55908	Generalist	37.309	d__Bacteria;p__Patescibacteria;c__UBA1384;o__;f__;g__;s__
SRR5275918_bin_me_62	88.04	0	0	2944968	3080	13573	0.424136	1.35156	Specialist	2.84328	d__Bacteria;p__Bdellovibrionota;c__Bdellovibrionia_A;o__UBA1018;f__;g__;s__
SRR5275925_bin_me_45	57.02	5.2	14.29	988778	1122	4341	0.35814	1.20375	Uncategorized	5.67554	d__Bacteria;p__Patescibacteria;c__Dojkabacteria;o__SC72;f__;g__;s__
SRR5275929_S1C6523	91.02	0.1	100	3437697	3357	57886	0.45922	1.33704	Uncategorized	11.1754	d__Bacteria;p__Bdellovibrionota;c__Bdellovibrionia_A;o__UBA1018;f__;g__;s__
TGLSC.20.08_me_bin.16	69.36	0	0	1045564	1062	37305	0.307065	1.16782	Specialist	3.42826	d__Bacteria;p__Patescibacteria;c__UBA1384;o__2-12-FULL-50-11;f__;g__;s__
TGLSC.20.08_me_bin.81	92.78	2.36	40	3451662	3422	17215	0.512137	1.42857	Specialist	5.21364	d__Bacteria;p__Verrucomicrobiota;c__Verrucomicrobiae;o__Chthoniobacterales;f__;g__;s__

## Sheet: Table S3
Supplementary Table 3. Relative importance of each meteorological factor and geographic distance for community variation based on multiple regression analysis on matrices analysis (MRM).
	All SGBs		Generalists		Specialists
	Standard partial regression coefficient	p value	Standard partial regression coefficient	p value	Standard partial regression coefficient	p value
Radiation	0.82	0.0001	0.82	0.0001	0.78	0.0001
Evaporation	0.06	0.0014	-0.01	0.5	0.09	0.0001
Windspeed	0.08	0.0003	0.03	0.0512	0.1	0.0001
Precipitation	-0.03	0.0477	-0.02	0.2455	-0.02	0.2166
Temperature	0.09	0.0003	0.13	0.0001	0.07	0.0012
Geographic distance	-0.06	0.0125	-0.03	0.2166	-0.05	0.0311

## Sheet: Table S4
Supplementary Table 4. Enriched pathway of each netwrok module.
Module	ID	Description	GeneRatio	BgRatio	pvalue	p.adjust	qvalue	geneID	Count
MEturquoise	ko02020	Two-component system	136/2848	464/17316	1.71716e-12	7.93327e-10	7.33859e-10	K00027/K00066/K00370/K00371/K00373/K00374/K00407/K00411/K00413/K01113/K01644/K02106/K02402/K02403/K02657/K02667/K02668/K03367/K03408/K03415/K03563/K03740/K03776/K04771/K05597/K05874/K05875/K05966/K06596/K06598/K07165/K07637/K07638/K07639/K07640/K07641/K07645/K07648/K07649/K07651/K07655/K07659/K07660/K07661/K07662/K07663/K07664/K07666/K07669/K07673/K07675/K07677/K07679/K07680/K07689/K07690/K07695/…	136
MEturquoise	ko02022	Two-component system	86/2848	255/17316	8.56869e-12	1.97937e-09	1.83099e-09	K02478/K02485/K02657/K02667/K02668/K03415/K06596/K07183/K07637/K07638/K07639/K07640/K07641/K07645/K07648/K07649/K07651/K07655/K07659/K07660/K07661/K07662/K07663/K07664/K07666/K07669/K07673/K07675/K07677/K07679/K07680/K07689/K07690/K07695/K07699/K07708/K07711/K07712/K07715/K07718/K07720/K07772/K07774/K07777/K08082/K08083/K08475/K10125/K10126/K10916/K11231/K11355/K11357/K11384/K11522/K11617/K11711/…	86
MEturquoise	ko99997	Function unknown	100/2848	350/17316	6.73536e-09	1.03725e-06	9.59494e-07	K01163/K06860/K06913/K06934/K06938/K06940/K06945/K06954/K06956/K06973/K06975/K06983/K06986/K06996/K07004/K07017/K07018/K07019/K07020/K07032/K07039/K07054/K07063/K07064/K07068/K07078/K07093/K07096/K07097/K07111/K07112/K07117/K07120/K07121/K07131/K07133/K07137/K07148/K07159/K07161/K07338/K07584/K07586/K07807/K09004/K09124/K09154/K09158/K09167/K09190/K09386/K09701/K09705/K09707/K09740/K09749/K09764/…	100
MEturquoise	ko00650	Butanoate metabolism	38/2848	103/17316	4.25308e-07	4.9123e-05	4.54408e-05	K00022/K00023/K00043/K00109/K00169/K00170/K00172/K00174/K00175/K00209/K00241/K00242/K00634/K00656/K00929/K01799/K01896/K01907/K01913/K03737/K05973/K07516/K07518/K08318/K14268/K14534/K17829/K18118/K18121/K18122/K18223/K18224/K18225/K18226/K18370/K18371/K18372/K22881	38
MEturquoise	ko00620	Pyruvate metabolism	42/2848	121/17316	7.34149e-07	6.78354e-05	6.27504e-05	K00002/K00025/K00027/K00049/K00090/K00102/K00114/K00169/K00170/K00172/K00174/K00175/K00625/K00656/K01007/K01571/K01596/K01655/K01676/K01759/K01905/K01913/K01946/K01959/K03737/K04020/K04021/K05523/K07248/K11262/K12957/K12972/K13788/K13954/K13997/K14085/K18118/K18472/K18881/K22212/K22224/K24012	42
MEturquoise	ko00680	Methane metabolism	55/2848	184/17316	3.67117e-06	0.00028268	0.000261491	K00127/K00169/K00170/K00172/K00196/K00200/K00201/K00202/K00205/K00317/K00577/K00625/K00672/K00830/K01007/K01079/K01499/K02203/K03388/K03389/K03841/K05299/K06914/K07072/K07144/K07812/K08685/K08691/K08692/K09733/K10713/K10714/K11261/K11529/K11779/K13039/K13788/K14082/K14083/K14940/K16255/K16256/K16257/K16258/K16259/K16260/K16370/K16793/K17067/K17068/K18933/K19793/K22081/K22082/K22515	55
MEturquoise	ko02010	ABC transporters	116/2848	480/17316	6.8576e-06	0.000452602	0.000418675	K02006/K02007/K02010/K02011/K02012/K02048/K02062/K02063/K02064/K02193/K02196/K05643/K05656/K05657/K05658/K05661/K05662/K05665/K05673/K05681/K05772/K05773/K05813/K05814/K05815/K05816/K06857/K07122/K09689/K09693/K09695/K09697/K09810/K09815/K10001/K10002/K10003/K10004/K10005/K10006/K10007/K10008/K10022/K10023/K10024/K10025/K10036/K10094/K10107/K10108/K10109/K10110/K10111/K10189/K10194/K10201/K10237/…	116
MEturquoise	ko00541	O-Antigen nucleotide sugar biosynthesis	32/2848	90/17316	8.35617e-06	0.000482569	0.000446395	K00523/K00963/K01654/K02474/K12453/K13010/K13018/K15894/K15895/K15896/K15897/K15898/K15912/K16704/K17716/K19068/K19180/K20429/K20679/K20680/K21379/K22252/K22926/K24252/K24258/K24300/K24301/K24302/K24303/K24310/K24326/K24327	32
MEturquoise	ko03070	Bacterial secretion system	27/2848	72/17316	1.36429e-05	0.000658043	0.000608716	K02452/K02454/K02455/K02460/K02461/K02462/K02464/K03071/K03117/K03201/K03203/K03210/K03219/K03222/K03223/K03224/K03226/K03228/K03229/K03230/K03425/K11891/K11892/K11904/K11906/K11907/K12341	27
MEturquoise	ko02025	Biofilm formation - Pseudomonas aeruginosa	29/2848	80/17316	1.42434e-05	0.000658043	0.000608716	K02657/K03563/K06596/K06598/K07689/K11890/K11891/K11893/K11895/K11900/K11901/K11902/K11907/K13061/K18304/K20257/K20971/K20972/K20973/K20974/K20987/K21006/K21007/K21008/K21009/K21010/K21012/K21025/K23127	29
MEturquoise	ko99996	General function prediction only	34/2848	103/17316	2.72379e-05	0.00114399	0.00105824	K02617/K02862/K03744/K03745/K03747/K03749/K04750/K05594/K05805/K05811/K06135/K06193/K06886/K07001/K07038/K07048/K07113/K07146/K07153/K08980/K08981/K08984/K08985/K08988/K08989/K09858/K09914/K11477/K11739/K13255/K13918/K14591/K15724/K21741	34
MEturquoise	ko99992	Structural proteins	23/2848	60/17316	3.87734e-05	0.00149277	0.00138088	K02494/K03634/K04062/K04064/K04754/K06077/K06143/K07265/K07266/K07275/K07280/K07289/K07340/K11744/K12943/K13661/K21463/K21908/K22116/K23262/K23383/K23482/K23483	23
MEturquoise	ko00362	Benzoate degradation	31/2848	96/17316	9.64941e-05	0.00342925	0.0031722	K00449/K01031/K01032/K01075/K01607/K01617/K01856/K01857/K02554/K04101/K04108/K04109/K04110/K04113/K04114/K07516/K07534/K07536/K07823/K10217/K10621/K14333/K14727/K15511/K15512/K15513/K15514/K16173/K16246/K19065/K22270	31
MEturquoise	ko99994	Others	13/2848	27/17316	0.00012729	0.00420056	0.00388569	K02192/K03670/K05793/K05794/K06195/K06201/K06202/K07216/K07219/K07231/K07234/K19342/K24078	13
MEturquoise	ko00520	Amino sugar and nucleotide sugar metabolism	42/2848	148/17316	0.000179227	0.0055202	0.00510641	K00066/K00326/K00523/K00698/K00844/K00963/K00976/K00992/K01233/K01654/K01787/K02474/K02777/K02793/K02795/K06859/K07102/K07806/K10011/K12453/K13010/K13014/K13018/K15778/K15779/K15855/K15894/K15895/K15896/K15897/K15898/K15912/K15913/K15916/K15920/K17716/K18429/K18430/K18431/K22252/K22268/K22926	42
MEturquoise	ko02044	Secretion system	83/2848	348/17316	0.000210825	0.00608757	0.00563124	K02236/K02451/K02452/K02454/K02455/K02460/K02461/K02462/K02463/K02464/K02651/K02657/K02665/K02670/K02671/K02673/K02674/K02676/K02680/K03071/K03117/K03201/K03203/K03210/K03219/K03222/K03223/K03224/K03226/K03228/K03229/K03230/K03425/K03981/K04335/K06214/K07346/K07347/K08084/K09540/K10924/K10926/K11890/K11891/K11892/K11893/K11895/K11896/K11897/K11898/K11900/K11901/K11902/K11904/K11905/K11906/K11907/…	83
MEturquoise	ko05111	Biofilm formation - Vibrio cholerae	27/2848	83/17316	0.000231526	0.00629206	0.0058204	K01912/K02452/K02454/K02455/K02460/K02461/K02462/K02463/K02777/K03557/K03563/K03606/K07689/K10915/K10916/K10918/K10924/K10926/K20922/K20945/K20946/K20950/K20952/K20959/K20963/K20964/K20988	27
MEturquoise	ko00230	Purine metabolism	52/2848	200/17316	0.000369974	0.00949601	0.00878419	K00073/K00364/K00527/K00839/K00926/K00944/K00951/K00988/K01119/K01241/K01430/K01477/K01487/K01513/K01518/K01525/K01529/K01587/K01769/K01952/K02083/K03816/K05873/K06966/K08044/K08693/K09913/K11029/K11265/K11788/K12319/K13481/K13482/K15518/K15519/K15778/K15779/K16838/K16840/K16842/K16856/K18283/K18445/K18453/K18931/K19572/K19970/K21053/K21636/K22026/K22944/K23270	52
MEturquoise	ko00920	Sulfur metabolism	31/2848	103/17316	0.000397729	0.0096711	0.00894615	K00988/K01739/K02048/K03119/K04091/K07306/K07307/K08358/K10764/K10831/K15422/K15551/K15762/K15765/K16968/K16969/K17218/K17222/K17223/K17224/K17226/K17227/K17229/K17230/K17725/K20036/K21307/K21308/K21309/K22470/K22622	31
MEcyan	ko02048	Prokaryotic defense system	14/179	156/17316	8.47104e-10	8.97931e-08	8.29271e-08	K00571/K06223/K07012/K07171/K07317/K07319/K07451/K15342/K18843/K19046/K19075/K19123/K19124/K19125	14
MEcyan	ko99997	Function unknown	14/179	350/17316	1.7105e-05	0.000906564	0.000837243	K06885/K06903/K06907/K06922/K06992/K07065/K07071/K07074/K07140/K08999/K09005/K09958/K09960/K09961	14
MEgreen	ko00194	Photosynthesis proteins	56/873	117/17316	2.38651e-41	8.94939e-39	8.81751e-39	K02092/K02093/K02094/K02095/K02096/K02097/K02284/K02285/K02286/K02287/K02288/K02289/K02290/K02634/K02635/K02637/K02639/K02640/K02641/K02689/K02690/K02691/K02692/K02693/K02694/K02696/K02698/K02699/K02700/K02702/K02703/K02704/K02705/K02706/K02707/K02709/K02710/K02712/K02713/K02714/K02716/K02717/K02718/K02719/K02720/K02722/K02723/K02724/K03542/K05382/K05383/K05384/K05386/K08902/K08903/K08906	56
MEgreen	ko00195	Photosynthesis	39/873	61/17316	8.49074e-36	1.59201e-33	1.56855e-33	K02634/K02635/K02637/K02639/K02640/K02641/K02689/K02690/K02691/K02692/K02693/K02694/K02696/K02698/K02699/K02700/K02702/K02703/K02704/K02705/K02706/K02707/K02709/K02710/K02712/K02713/K02714/K02716/K02717/K02718/K02719/K02720/K02722/K02723/K02724/K03542/K08902/K08903/K08906	39
MEgreen	ko00860	Porphyrin metabolism	32/873	128/17316	2.50467e-14	3.13083e-12	3.0847e-12	K00214/K00218/K00228/K00510/K00595/K01772/K01885/K02188/K02191/K02227/K02303/K03394/K03403/K03404/K03405/K03428/K03795/K04034/K04035/K04037/K04038/K04039/K04040/K05371/K06042/K07226/K10960/K13071/K13541/K19221/K21231/K21418	32
MEgreen	ko02048	Prokaryotic defense system	35/873	156/17316	5.19862e-14	4.87371e-12	4.80188e-12	K00558/K01153/K01154/K01885/K03427/K06218/K07016/K07464/K07746/K09000/K09002/K09127/K09951/K18828/K19076/K19090/K19091/K19092/K19120/K19121/K19122/K19131/K19132/K19134/K19135/K19136/K19138/K19139/K19140/K19142/K19144/K19145/K19157/K19169/K19686	35
MEgreen	ko00196	Photosynthesis - antenna proteins	17/873	37/17316	4.62594e-13	3.46945e-11	3.41832e-11	K02092/K02093/K02094/K02095/K02096/K02097/K02284/K02285/K02286/K02287/K02288/K02289/K02290/K05382/K05383/K05384/K05386	17
MEgreen	ko02022	Two-component system	41/873	255/17316	3.9027e-11	2.43918e-09	2.40324e-09	K02479/K02482/K02483/K02491/K02658/K07658/K07678/K07687/K07692/K07694/K07716/K07769/K07771/K08479/K10697/K11328/K11329/K11330/K11332/K11354/K11356/K11443/K11444/K11520/K11521/K11523/K11526/K11527/K11618/K11624/K13040/K13490/K13491/K13815/K18444/K18941/K19623/K19661/K19694/K20263/K20976	41
MEgreen	ko02020	Two-component system	56/873	464/17316	1.16512e-09	6.24172e-08	6.14974e-08	K01035/K01077/K01425/K02040/K02491/K02658/K02659/K02660/K07260/K07658/K07678/K07687/K07692/K07694/K07716/K07769/K07771/K08479/K10255/K10697/K10914/K11326/K11328/K11329/K11330/K11331/K11332/K11354/K11356/K11443/K11444/K11520/K11521/K11523/K11525/K11526/K11601/K11602/K11618/K11624/K13040/K13486/K13487/K13488/K13489/K13490/K13491/K13815/K13816/K18444/K18941/K19661/K20263/K20484/K20976/K20978	56
MEgreen	ko00130	Ubiquinone and other terpenoid-quinone biosynthesis	15/873	56/17316	7.1524e-08	3.35269e-06	3.30328e-06	K00568/K01661/K02552/K03181/K03185/K05928/K08680/K09833/K09834/K12073/K17872/K18534/K19267/K23094/K23095	15
MEgreen	ko02025	Biofilm formation - Pseudomonas aeruginosa	16/873	80/17316	1.96528e-06	8.18868e-05	8.068e-05	K01658/K02658/K02659/K02660/K07678/K10914/K11444/K13487/K13488/K13489/K13490/K13491/K16011/K20976/K20978/K21001	16
MEgreen	ko02010	ABC transporters	47/873	480/17316	1.0528e-05	0.0003948	0.000388982	K02040/K02045/K02047/K02471/K06160/K09816/K09817/K09969/K09970/K09971/K10112/K10236/K10238/K10539/K11004/K11069/K11071/K11072/K11601/K11602/K11607/K11950/K11951/K11952/K11953/K11959/K11960/K11961/K11962/K11963/K12368/K13409/K15576/K15577/K15578/K16785/K16786/K16787/K16915/K17062/K17077/K17244/K17245/K17246/K17328/K18889/K23163	47
MEgreen	ko99975	Protein processing	9/873	33/17316	2.60395e-05	0.000887709	0.000874627	K03187/K03188/K03189/K03190/K04653/K04654/K06891/K07394/K07396	9
MEgreen	ko99976	Replication and repair	11/873	57/17316	0.00010997	0.00343657	0.00338592	K01152/K07358/K07459/K07467/K07474/K07481/K07485/K07486/K07494/K07495/K07499	11
MEgreen	ko99997	Function unknown	34/873	350/17316	0.000199051	0.00574186	0.00565725	K06870/K06872/K06873/K06883/K06921/K06923/K06926/K06946/K06962/K06971/K06991/K07000/K07013/K07041/K07066/K07075/K07076/K07080/K07086/K07101/K07136/K07138/K07150/K09117/K09132/K09744/K09763/K09775/K09780/K09790/K09803/K09898/K09942/K09966	34
MEgreen	ko00906	Carotenoid biosynthesis	9/873	45/17316	0.000347374	0.00930466	0.00916754	K00514/K02293/K02294/K09835/K09836/K14596/K14605/K14606/K15744	9
MElightgreen	ko04714	Thermogenesis	10/115	149/17316	5.6607e-08	6.11356e-06	5.2436e-06	K00236/K02132/K02137/K03934/K03937/K03939/K03942/K11352/K18162/K18163	10
MElightgreen	ko00190	Oxidative phosphorylation	10/115	194/17316	6.64506e-07	3.58833e-05	3.07771e-05	K00236/K00410/K02132/K02137/K03934/K03937/K03939/K03942/K08738/K11352	10
MElightgreen	ko05020	Prion disease	9/115	163/17316	1.39482e-06	4.36356e-05	3.74262e-05	K00236/K02132/K02137/K03934/K03937/K03939/K03942/K08738/K11352	9
MElightgreen	ko05415	Diabetic cardiomyopathy	8/115	123/17316	1.61613e-06	4.36356e-05	3.74262e-05	K00236/K02132/K02137/K03934/K03937/K03939/K03942/K11352	8
MElightgreen	ko05208	Chemical carcinogenesis - reactive oxygen species	8/115	130/17316	2.45255e-06	4.5236e-05	3.87989e-05	K00236/K02132/K02137/K03934/K03937/K03939/K03942/K11352	8
MElightgreen	ko05012	Parkinson disease	9/115	175/17316	2.51311e-06	4.5236e-05	3.87989e-05	K00236/K02132/K02137/K03934/K03937/K03939/K03942/K08738/K11352	9
MElightgreen	ko04932	Non-alcoholic fatty liver disease	7/115	94/17316	3.0134e-06	4.64925e-05	3.98766e-05	K00236/K03934/K03937/K03939/K03942/K08738/K11352	7
MElightgreen	ko05016	Huntington disease	9/115	189/17316	4.72389e-06	6.37725e-05	5.46977e-05	K00236/K02132/K02137/K03934/K03937/K03939/K03942/K08738/K11352	9
MElightgreen	ko05014	Amyotrophic lateral sclerosis	9/115	232/17316	2.44498e-05	0.000293398	0.000251647	K00236/K02132/K02137/K03934/K03937/K03939/K03942/K08738/K11352	9
MElightgreen	ko05010	Alzheimer disease	9/115	236/17316	2.79694e-05	0.00030207	0.000259085	K00236/K02132/K02137/K03934/K03937/K03939/K03942/K08738/K11352	9
MElightgreen	ko99997	Function unknown	10/115	350/17316	0.000113893	0.00111822	0.000959101	K07128/K07276/K09160/K09862/K09948/K09980/K09985/K09986/K09987/K09991	10
MElightgreen	ko05022	Pathways of neurodegeneration - multiple diseases	9/115	289/17316	0.000133082	0.00119773	0.0010273	K00236/K02132/K02137/K03934/K03937/K03939/K03942/K08738/K11352	9
MElightgreen	ko04723	Retrograde endocannabinoid signaling	5/115	91/17316	0.000349417	0.00290285	0.00248977	K03934/K03937/K03939/K03942/K11352	5
MElightgreen	ko03029	Mitochondrial biogenesis	8/115	307/17316	0.00102187	0.00788298	0.00676123	K07556/K09539/K17662/K18162/K18163/K22063/K22072/K22073	8
MEblue	ko02040	Flagellar assembly	38/2207	54/17316	1.99463e-22	7.8389e-20	6.86573e-20	K02387/K02388/K02389/K02390/K02391/K02392/K02393/K02394/K02395/K02396/K02397/K02398/K02399/K02400/K02401/K02405/K02406/K02407/K02408/K02409/K02410/K02411/K02412/K02413/K02414/K02415/K02416/K02417/K02418/K02419/K02420/K02421/K02422/K02556/K02557/K10565/K10943/K21218	38
MEblue	ko00040	Pentose and glucuronate interconversions	38/2207	78/17316	1.10014e-14	2.16178e-12	1.8934e-12	K00008/K00012/K00039/K00040/K00041/K00065/K00594/K00848/K00853/K00854/K00875/K00880/K01051/K01184/K01195/K01213/K01628/K01629/K01686/K01804/K01805/K01812/K01818/K01820/K03077/K03079/K05351/K08322/K08323/K09988/K13877/K14273/K16850/K17818/K21619/K21681/K22187/K22994	38
MEblue	ko02035	Bacterial motility proteins	52/2207	142/17316	3.12477e-13	4.09345e-11	3.58527e-11	K02278/K02280/K02383/K02387/K02388/K02389/K02390/K02391/K02392/K02393/K02394/K02395/K02396/K02397/K02398/K02399/K02400/K02401/K02404/K02405/K02406/K02407/K02408/K02409/K02410/K02411/K02412/K02413/K02414/K02415/K02416/K02417/K02418/K02419/K02420/K02421/K02422/K02556/K02557/K02650/K02652/K02653/K02654/K03406/K03407/K03409/K03412/K06599/K10565/K10942/K10943/K21218	52
MEblue	ko00520	Amino sugar and nucleotide sugar metabolism	47/2207	148/17316	1.14834e-09	1.12824e-07	9.88177e-08	K00012/K00820/K00845/K00847/K00849/K00886/K00965/K00966/K00972/K01183/K01198/K01209/K01443/K01709/K01788/K01791/K01809/K01835/K01840/K01854/K02472/K02473/K02779/K02796/K02804/K05304/K05305/K07106/K08678/K10046/K11528/K12373/K12446/K12448/K12452/K13016/K13020/K13810/K13967/K15856/K15921/K16881/K17939/K18676/K20118/K20547/K20844	47
MEblue	ko00051	Fructose and mannose metabolism	37/2207	107/17316	4.98957e-09	3.9218e-07	3.43493e-07	K00008/K00045/K00064/K00068/K00594/K00847/K00848/K00966/K01218/K01623/K01628/K01629/K01729/K01803/K01805/K01808/K01809/K01818/K01820/K01840/K02783/K02796/K03332/K05305/K07046/K08261/K11645/K12661/K15856/K16306/K16881/K17742/K18334/K18336/K19291/K19355/K21071	37
MEblue	ko00543	Exopolysaccharide biosynthesis	20/2207	48/17316	5.54869e-07	3.63439e-05	3.1832e-05	K02851/K03818/K11937/K13656/K13657/K13658/K13660/K13665/K13683/K16556/K16557/K16566/K16568/K16701/K16702/K16710/K19291/K19296/K20997/K20999	20
MEblue	ko00511	Other glycan degradation	12/2207	20/17316	8.35073e-07	4.68834e-05	4.1063e-05	K01186/K01190/K01191/K01192/K01206/K01227/K01444/K12111/K12309/K12373/K15923/K17108	12
MEblue	ko02024	Quorum sensing	52/2207	208/17316	1.01912e-06	5.00642e-05	4.38489e-05	K01114/K01218/K01580/K01635/K01995/K01996/K01997/K01998/K02032/K02033/K02034/K02035/K02052/K02053/K02054/K03400/K03666/K06046/K07344/K07667/K07782/K09936/K10556/K10912/K11216/K11530/K12990/K13063/K14983/K15655/K18096/K18101/K18306/K18307/K19666/K19731/K20262/K20266/K20276/K20325/K20327/K20332/K20333/K20487/K20527/K20528/K20529/K20530/K20531/K20532/K20533/K20539	52
MEblue	ko00190	Oxidative phosphorylation	48/2207	194/17316	3.56572e-06	0.000155703	0.000136373	K00239/K00240/K00244/K00245/K00331/K00333/K00334/K00335/K00337/K00338/K00339/K00340/K00342/K00343/K00406/K00425/K00426/K01535/K02110/K02111/K02112/K02115/K02118/K02119/K02122/K02123/K02126/K02128/K02145/K02256/K02274/K02275/K02276/K02297/K02298/K02299/K02300/K03885/K03886/K03887/K03888/K03943/K03955/K06019/K13378/K15408/K15862/K15986	48
MEblue	ko00052	Galactose metabolism	24/2207	73/17316	6.60345e-06	0.000259516	0.000227298	K00035/K00845/K00849/K00917/K00965/K01190/K01193/K01635/K01684/K01785/K01835/K01854/K02082/K04618/K05308/K06617/K07406/K07407/K12111/K12308/K12309/K16371/K21071/K21621	24
MEblue	ko00030	Pentose phosphate pathway	26/2207	84/17316	9.594e-06	0.000326476	0.000285945	K00033/K00034/K00036/K00131/K00852/K00874/K00918/K01053/K01621/K01623/K01808/K01835/K01839/K03738/K05308/K06151/K06152/K07404/K08093/K11441/K11645/K13810/K16306/K19243/K19813/K21071	26
MEblue	ko00720	Carbon fixation pathways in prokaryotes	30/2207	104/17316	9.96872e-06	0.000326476	0.000285945	K00024/K00171/K00176/K00177/K00198/K00239/K00240/K00244/K00245/K00297/K00925/K01006/K01648/K01677/K01678/K01679/K01848/K01849/K01902/K01903/K01938/K14466/K15016/K15020/K15022/K15023/K15052/K18209/K18210/K18593	30
MEblue	ko02020	Two-component system	91/2207	464/17316	1.48898e-05	0.00045013	0.000394248	K00244/K00245/K00406/K00425/K00426/K01034/K01051/K01179/K01545/K01546/K01547/K01548/K01791/K01915/K02398/K02405/K02406/K02472/K02556/K02584/K02650/K03400/K03406/K03407/K03412/K03532/K03620/K06046/K07642/K07644/K07646/K07647/K07665/K07667/K07668/K07671/K07684/K07685/K07688/K07693/K07697/K07704/K07709/K07713/K07714/K07775/K07776/K07778/K07782/K07783/K07788/K07789/K07799/K08350/K08926/K08927/K08928/…	91
MEblue	ko00010	Glycolysis / Gluconeogenesis	29/2207	102/17316	1.8872e-05	0.000529763	0.000463995	K00016/K00128/K00131/K00138/K00149/K00171/K00627/K00845/K00886/K00918/K01006/K01610/K01623/K01785/K01803/K01834/K01835/K02779/K04072/K11645/K13810/K13953/K13979/K15634/K15635/K16306/K20118/K20866/K21071	29
MEblue	ko00240	Pyrimidine metabolism	29/2207	105/17316	3.42591e-05	0.000897589	0.000786156	K00226/K00610/K00756/K00758/K00762/K00943/K00945/K01240/K01250/K01489/K03365/K03465/K04765/K06952/K07023/K08723/K09018/K09020/K09021/K09024/K09769/K11540/K11751/K13800/K13998/K16066/K16329/K17828/K21057	29
MEblue	ko00053	Ascorbate and aldarate metabolism	19/2207	57/17316	4.76333e-05	0.00116999	0.00102474	K00012/K00064/K00103/K00128/K00149/K00469/K00880/K01053/K01195/K01683/K03077/K03079/K03476/K10046/K13877/K18981/K18982/K18983/K23007	19
MEblue	ko99997	Function unknown	70/2207	350/17316	7.40758e-05	0.00171246	0.00149986	K05937/K06867/K06871/K06882/K06884/K06888/K06904/K06905/K06918/K06950/K06951/K06960/K06976/K06978/K07028/K07034/K07044/K07045/K07077/K07079/K07087/K07089/K07095/K07098/K07099/K07123/K07164/K07502/K07742/K08998/K09122/K09129/K09131/K09137/K09139/K09144/K09146/K09147/K09155/K09161/K09163/K09164/K09166/K09384/K09388/K09700/K09703/K09704/K09726/K09766/K09779/K09786/K09791/K09798/K09804/K09822/K09824/…	70
MEblue	ko00531	Glycosaminoglycan degradation	8/2207	14/17316	0.000101071	0.00209058	0.00183104	K01135/K01136/K01195/K01217/K01565/K10532/K12309/K12373	8
MEblue	ko00571	Lipoarabinomannan (LAM) biosynthesis	8/2207	14/17316	0.000101071	0.00209058	0.00183104	K08256/K13668/K13669/K13671/K13687/K14337/K14340/K23176	8
MEblue	ko00020	Citrate cycle (TCA cycle)	19/2207	61/17316	0.000134188	0.0026368	0.00230945	K00024/K00030/K00116/K00171/K00176/K00177/K00239/K00240/K00244/K00245/K00627/K00658/K01610/K01648/K01677/K01678/K01679/K01902/K01903	19
MEblue	ko00620	Pyruvate metabolism	30/2207	121/17316	0.000216969	0.00406041	0.00355633	K00016/K00024/K00116/K00128/K00132/K00138/K00149/K00156/K00171/K00244/K00245/K00467/K00627/K00925/K01003/K01006/K01610/K01677/K01678/K01679/K02594/K04072/K10977/K13953/K13979/K18366/K18930/K19266/K20370/K22373	30
MEblue	ko00500	Starch and sucrose metabolism	26/2207	100/17316	0.00024932	0.00445376	0.00390084	K00693/K00750/K00845/K00847/K01178/K01179/K01193/K01196/K01210/K01212/K01236/K01835/K02438/K02760/K02761/K05343/K05349/K05988/K07405/K13057/K13810/K16147/K16148/K16150/K16153/K19668	26
MEmagenta	ko00970	Aminoacyl-tRNA biosynthesis	20/1302	44/17316	8.876e-12	2.40298e-09	2.02209e-09	K00604/K01866/K01867/K01868/K01869/K01870/K01872/K01873/K01874/K01875/K01876/K01881/K01883/K01887/K01889/K01890/K01892/K02434/K02435/K04567	20
MEmagenta	ko03016	Transfer RNA biogenesis	51/1302	243/17316	1.39708e-11	2.40298e-09	2.02209e-09	K00554/K00566/K00773/K00791/K00962/K00974/K00989/K01409/K01737/K01866/K01867/K01868/K01869/K01870/K01872/K01873/K01874/K01875/K01876/K01881/K01883/K01887/K01889/K01890/K01892/K01975/K03177/K03214/K03437/K03495/K03536/K03650/K04075/K04567/K05540/K05541/K06020/K06168/K06173/K06925/K06980/K07560/K07566/K07568/K07936/K10026/K11991/K13628/K14742/K18979/K22900	51
MEmagenta	ko03010	Ribosome	35/1302	134/17316	4.15159e-11	4.76049e-09	4.00592e-09	K02863/K02864/K02867/K02871/K02874/K02876/K02879/K02884/K02886/K02887/K02890/K02895/K02897/K02904/K02906/K02909/K02931/K02933/K02935/K02939/K02946/K02948/K02952/K02954/K02959/K02961/K02967/K02968/K02970/K02982/K02986/K02988/K02992/K02994/K02996	35
MEmagenta	ko03400	DNA repair and recombination proteins	64/1302	401/17316	7.00434e-09	6.02373e-07	5.06893e-07	K00525/K00526/K00567/K01142/K01159/K01247/K01520/K01669/K01972/K02335/K02337/K02338/K02340/K02341/K02342/K02343/K02349/K02469/K03040/K03043/K03046/K03502/K03550/K03551/K03553/K03555/K03565/K03572/K03575/K03584/K03601/K03602/K03631/K03648/K03655/K03658/K03701/K03702/K03703/K03723/K03724/K04066/K04485/K04764/K05986/K06187/K06876/K07462/K10574/K10747/K10773/K10778/K10848/K10859/K10979/K12860/K13797/…	64
MEmagenta	ko03011	Ribosome	35/1302	162/17316	1.00577e-08	6.9197e-07	5.82288e-07	K02863/K02864/K02867/K02871/K02874/K02876/K02879/K02884/K02886/K02887/K02890/K02895/K02897/K02904/K02906/K02909/K02931/K02933/K02935/K02939/K02946/K02948/K02952/K02954/K02959/K02961/K02967/K02968/K02970/K02982/K02986/K02988/K02992/K02994/K02996	35
MEmagenta	ko00280	Valine, leucine and isoleucine degradation	21/1302	68/17316	1.30401e-08	7.47632e-07	6.29127e-07	K00140/K00167/K00248/K00382/K00626/K00632/K01027/K01028/K01029/K01640/K01641/K01692/K01966/K01968/K01969/K05605/K05606/K07508/K07511/K07514/K13524	21
MEmagenta	ko01007	Amino acid related enzymes	25/1302	99/17316	5.13044e-08	2.52124e-06	2.12161e-06	K00652/K00812/K00821/K00824/K00831/K00833/K01845/K01866/K01867/K01868/K01869/K01870/K01872/K01873/K01874/K01875/K01876/K01881/K01883/K01887/K01889/K01890/K01892/K04567/K13524	25
MEmagenta	ko00550	Peptidoglycan biosynthesis	16/1302	48/17316	2.13929e-07	9.19896e-06	7.74087e-06	K00075/K00790/K00806/K00887/K01000/K01921/K01924/K01925/K01929/K02563/K03587/K05365/K05366/K05367/K05515/K07258	16
MEmagenta	ko01011	Peptidoglycan biosynthesis and degradation proteins	21/1302	82/17316	4.59706e-07	1.7571e-05	1.47859e-05	K00075/K00790/K01000/K01448/K01776/K01921/K01924/K01925/K02563/K03587/K03980/K05365/K05366/K05367/K05515/K07258/K07261/K08309/K08641/K13694/K18988	21
MEmagenta	ko03009	Ribosome biogenesis	48/1302	315/17316	2.07458e-06	7.13657e-05	6.00538e-05	K00564/K00783/K01139/K02528/K02600/K02601/K02834/K02860/K03214/K03215/K03218/K03438/K03500/K03501/K03625/K03665/K03685/K03789/K03790/K03817/K03977/K03979/K05592/K05844/K06174/K06178/K06180/K06941/K06949/K06968/K06969/K06970/K07040/K07042/K07056/K07447/K07566/K07936/K08301/K08316/K09710/K09761/K10277/K11130/K12823/K14441/K14806/K20223	48
MEmagenta	ko00240	Pyrimidine metabolism	23/1302	105/17316	2.57535e-06	8.05381e-05	6.77722e-05	K00525/K00526/K00609/K00876/K00940/K01081/K01464/K01465/K01493/K01494/K01520/K01591/K01937/K01955/K01956/K02825/K03787/K06016/K06287/K08722/K09019/K09903/K18533	23
MEmagenta	ko00230	Purine metabolism	34/1302	200/17316	5.8648e-06	0.000168124	0.000141475	K00088/K00525/K00526/K00602/K00764/K00939/K00940/K00942/K00948/K00956/K01081/K01120/K01129/K01139/K01486/K01488/K01515/K01588/K01589/K01756/K01923/K01939/K01945/K01951/K03651/K03787/K05810/K07127/K08289/K08722/K10353/K11175/K18424/K18533	34
MEmagenta	ko04112	Cell cycle - Caulobacter	11/1302	31/17316	8.63424e-06	0.000228475	0.00019226	K02313/K02314/K02488/K02563/K03531/K03544/K03589/K03590/K06985/K11749/K13590	11
MEmagenta	ko03430	Mismatch repair	13/1302	43/17316	1.0007e-05	0.000245886	0.000206912	K01972/K02337/K02338/K02340/K02341/K02342/K02343/K03555/K03572/K03601/K03602/K07462/K10747	13
MEmagenta	ko03070	Bacterial secretion system	17/1302	72/17316	1.81074e-05	0.000390219	0.000328366	K02457/K02458/K02459/K03070/K03073/K03074/K03075/K03076/K03106/K03110/K03118/K03199/K03217/K03227/K11903/K12257/K12342	17
MEmagenta	ko03440	Homologous recombination	16/1302	65/17316	1.81497e-05	0.000390219	0.000328366	K01159/K02335/K02337/K02338/K02340/K02341/K02342/K02343/K03550/K03551/K03553/K03584/K03655/K04066/K06187/K07462	16
MEmagenta	ko00630	Glyoxylate and dicarboxylate metabolism	20/1302	97/17316	2.92372e-05	0.000591623	0.000497847	K00042/K00104/K00382/K00600/K00605/K00626/K01432/K01433/K01625/K01637/K01638/K01681/K01895/K01966/K02437/K05606/K07246/K11473/K14067/K22133	20
MEmagenta	ko00640	Propanoate metabolism	19/1302	93/17316	5.24322e-05	0.00100204	0.000843208	K00140/K00167/K00248/K00382/K01692/K01895/K01900/K01961/K01962/K01963/K01966/K02160/K05605/K05606/K07511/K07514/K13524/K13922/K15024	19
MEmagenta	ko03060	Protein export	11/1302	37/17316	5.72921e-05	0.00103729	0.000872871	K03070/K03073/K03074/K03075/K03076/K03101/K03106/K03110/K03118/K03217/K12257	11
MEmagenta	ko00540	Lipopolysaccharide biosynthesis	14/1302	57/17316	6.15103e-05	0.00105798	0.000890281	K00677/K00748/K00912/K00979/K01627/K02527/K02535/K02536/K02841/K03270/K03273/K06041/K12976/K19354	14
MEmagenta	ko00770	Pantothenate and CoA biosynthesis	12/1302	44/17316	6.81773e-05	0.00111681	0.000939788	K00606/K00859/K00954/K00997/K01464/K01579/K01598/K01652/K01687/K03525/K06133/K13038	12
MEmagenta	ko00250	Alanine, aspartate and glutamate metabolism	15/1302	65/17316	7.38223e-05	0.00115431	0.000971346	K00135/K00259/K00265/K00609/K00764/K00812/K01755/K01756/K01939/K01940/K01955/K01956/K13524/K13566/K13821	15
MEmagenta	ko00340	Histidine metabolism	12/1302	45/17316	8.66651e-05	0.00129621	0.00109075	K00013/K00765/K01468/K01496/K01523/K01814/K02500/K02501/K02502/K05603/K11755/K14755	12
MEmagenta	ko00790	Folate biosynthesis	16/1302	75/17316	0.000117208	0.00167998	0.00141369	K00011/K00500/K00950/K01495/K01497/K01724/K01737/K02619/K03635/K03637/K07141/K10026/K11754/K14652/K20457/K22391	16
MEmagenta	ko00061	Fatty acid biosynthesis	11/1302	40/17316	0.000125651	0.00172896	0.0014549	K00208/K00645/K00648/K01897/K01961/K01962/K01963/K02078/K02160/K02372/K03921	11
MEmagenta	ko00650	Butanoate metabolism	19/1302	103/17316	0.000218314	0.00288847	0.00243063	K00019/K00074/K00135/K00248/K00626/K01027/K01028/K01029/K01640/K01641/K01652/K01692/K03366/K03821/K07246/K07511/K07514/K13524/K18009	19
MEmagenta	ko00620	Pyruvate metabolism	21/1302	121/17316	0.000252952	0.00311671	0.00262269	K00029/K00101/K00121/K00161/K00162/K00163/K00382/K00626/K00873/K01069/K01595/K01638/K01649/K01895/K01961/K01962/K01963/K02160/K03778/K15024/K22474	21
MEmagenta	ko00410	beta-Alanine metabolism	11/1302	43/17316	0.000253685	0.00311671	0.00262269	K00140/K00248/K01464/K01579/K01692/K05605/K07511/K07514/K13366/K13524/K14755	11
MEmagenta	ko00290	Valine, leucine and isoleucine biosynthesis	7/1302	19/17316	0.000300853	0.00356873	0.00300307	K00052/K01649/K01652/K01687/K01702/K01703/K01754	7
MEmagenta	ko03030	DNA replication	13/1302	59/17316	0.000358002	0.00410509	0.00345441	K01972/K02314/K02316/K02335/K02337/K02338/K02340/K02341/K02342/K02343/K03470/K10743/K10747	13
MEmagenta	ko00400	Phenylalanine, tyrosine and tryptophan biosynthesis	14/1302	68/17316	0.000452483	0.0050211	0.00422522	K00014/K00500/K00766/K00812/K00891/K01609/K01657/K01695/K01696/K01735/K01736/K01817/K03786/K14170	14
MEmagenta	ko00670	One carbon pool by folate	9/1302	34/17316	0.000700349	0.00752876	0.0063354	K00300/K00548/K00600/K00602/K00604/K00605/K01433/K01491/K11175	9
MEmagenta	ko00270	Cysteine and methionine metabolism	19/1302	114/17316	0.000818005	0.00843508	0.00709806	K00003/K00058/K00133/K00456/K00548/K00640/K00651/K00789/K00812/K00831/K00928/K01011/K01243/K01251/K01738/K01758/K05810/K12339/K16843	19
MEmagenta	ko00780	Biotin metabolism	7/1302	22/17316	0.0008337	0.00843508	0.00709806	K00208/K00652/K00833/K01012/K01935/K02372/K03524	7
MEmagenta	ko00071	Fatty acid degradation	11/1302	50/17316	0.00101349	0.00996112	0.00838221	K00121/K00248/K00252/K00626/K00632/K01692/K01897/K07508/K07511/K07514/K13767	11
MEmidnightblue	ko02010	ABC transporters	40/374	480/17316	2.48511e-13	4.49805e-11	4.23777e-11	K02002/K02071/K02072/K02073/K06726/K10018/K10117/K10118/K10119/K10200/K10232/K10233/K10234/K10240/K10241/K10242/K10543/K10545/K10546/K10547/K10548/K11954/K15555/K15770/K15772/K16012/K16013/K16014/K17213/K17215/K17329/K17330/K17331/K18104/K18230/K18232/K18233/K18887/K18888/K19310	40
MEmidnightblue	ko00051	Fructose and mannose metabolism	11/374	107/17316	1.99982e-05	0.00180984	0.00170511	K00009/K00882/K02446/K02781/K02782/K02798/K02800/K17497/K18447/K19270/K19956	11
MEmidnightblue	ko02060	Phosphotransferase system (PTS)	8/374	68/17316	0.000104873	0.00632732	0.00596119	K00882/K02781/K02782/K02798/K02800/K02821/K02822/K23993	8
MEroyalblue	ko02022	Two-component system	7/71	255/17316	8.24219e-05	0.0060168	0.00555263	K02477/K02490/K07672/K07683/K07696/K07705/K13532	7
